# Supplementary material for: A Degenerate Peptide Library Approach to Reveal Sequence Determinants of Methyllysine-Driven Protein Interactions
Source: Front Cell Dev Biol. 2020 Apr 9;8:241. doi: 10.3389/fcell.2020.00241 (PMC7160673; doi:10.3389/fcell.2020.00241)
Supplement: Supplementary file 2 [file Table_2.xlsx]

## Sheet: List of Arrayed Peptides
Supplementary Table S2: Histone Peptide Microarray Results - List of Arrayed Peptides
Peptide ID	Protein/Length	Sequence	Annotation
1	H3.1(1-20)	ARTKQTARKSTGGKAPRKQL-K(Biot)-NH2	H3.1(1-20)
2	H3.1(1-20)	ARTKQTARKSTGGK(Ac)APRKQL-K(Biot)-NH2	H3.1K14ac
3	H3.1(1-20)	ARTKQTARK(Ac)STGGKAPRKQL-K(Biot)-NH2	H3.1K9ac
4	H3.1(1-20)	ARTK(Ac)QTARKSTGGKAPRKQL-K(Biot)-NH2	H3.1K4ac
5	H3.1(1-20)	ARTK(Ac)QTARKSTGGK(Ac)APRKQL-K(Biot)-NH2	H3.1K4acK14ac
6	H3.1(1-20)	ARTKQTARK(Ac)STGGK(Ac)APRKQL_K(Biot)-NH2	H3.1K9acK14ac
7	H3.1(1-20)	ARTK(Ac)QTARK(Ac)STGGKAPRKQL-K(Biot)-NH2	H3.1K4acK9ac
8	H3.1(1-20)	ARTK(Ac)QTARK(Ac)STGGK(Ac)APRKQL-K(Biot)-NH2	H3.1K4acK9acK14ac
10	H3.1(1-20)	ARTKQTARKSTGGKAPRK(Ac)QL-K(Biot)-NH2	H3.1K18ac
11	H3.1(1-20)	ARTKQTARKSTGGK(Ac)APRK(Ac)QL-K(Biot)-NH2	H3.1K14acK18ac
12	H3.1(1-20)	ARTKQTARK(Ac)STGGKAPRK(Ac)QL-K(Biot)-NH2	H3.1K9acK18ac
13	H3.1(1-20)	ARTK(Ac)QTARKSTGGKAPRK(Ac)QL-K(Biot)-NH2	H3.1K4acK18ac
14	H3.1(1-20)	ARTKQTARK(Ac)STGGK(Ac)APRK(Ac)QL-K(Biot)-NH2	H3.1K9acK14acK18ac
15	H3.1(1-20)	ARTK(Ac)QTARKSTGGK(Ac)APRK(Ac)QL-K(Biot)-NH2	H3.1K4acK14acK18ac
16	H3.1(1-20)	ARTK(Ac)QTARK(Ac)STGGKAPRK(Ac)QL-K(Biot)-NH2	H3.1K4acK9acK18ac
17	H3.1(1-20)	ARTK(Ac)QTARK(Ac)STGGK(Ac)APRK(Ac)QL-K(Biot)-NH2	H3.1K4acK9acK14acK18ac
18	H3.1(1-20)	ARTK(Me3)QTARKSTGGKAPRKQL-K(Biot)-NH2	H3.1K4me3
19	H3.1(1-20)	ARTK(Me3)QTARK(Ac)STGGKAPRKQL-K(Biot)-NH2	H3.1K4me3K9ac
20	H3.1(1-20)	ARTK(Me3)QTARKSTGGK(Ac)APRKQL-K(Biot)-NH2	H3.1K4me3K14ac
21	H3.1(1-20)	ARTK(Me3)QTARKSTGGKAPRK(Ac)QL-K(Biot)-NH2	H3.1K4me3K18ac
22	H3.1(1-20)	ARTK(Me3)QTARK(Ac)STGGK(Ac)APRKQL-K(Biot)-NH2	H3.1K4me3K9acK14ac
23	H3.1(1-20)	ARTK(Me3)QTARK(Ac)STGGKAPRK(Ac)QL-K(Biot)-NH2	H3.1K4me3K9acK18ac
24	H3.1(1-20)	ARTK(Me3)QTARKSTGGK(Ac)APRK(Ac)QL-K(Biot)-NH2	H3.1K4me3K14acK18ac
25	H3.1(1-20)	ARTK(Me3)QTARK(Ac)STGGK(Ac)APRK(Ac)QL-K(Biot)-NH2	H3.1K4me3K9acK14acK18ac
26	H3.1(1-20)	ARpTK(Me3)QTARK(Ac)STGGK(Ac)APRK(Ac)QL-K(Biot)-NH2	H3.1T3pK4me3K9acK14acK18ac
27	H3.1(1-20)	ARpTK(Me3)QTARKSTGGKAPRKQL-K(Biot)-NH2	H3.1T3pK4me3
28	H3.1(1-20)	AR(Me2a)pTK(Me3)QTARK(Ac)STGGK(Ac)APRK(Ac)QL-K(Biot)-NH2	H3.1R2me2aT3pK4me3K9acK14acK18ac
29	H3.1(1-20)	AR(Me2a)pTK(Me3)QTARKSTGGKAPRKQL-K(Biot)-NH2	H3.1R2me2aT3pK4me3
30	H3.1(1-20)	AR(Me2a)TK(Me3)QTARKSTGGKAPRKQL-K(Biot)-NH2	H3.1R2me2aK4me3
32	H3.1(1-20)	ARTK(Me2)QTARKSTGGKAPRKQL-K(Biot)-NH2	H3.1K4me2
33	H3.1(1-20)	ARTK(Me2)QTARK(Ac)STGGK(Ac)APRK(Ac)QL-K(Biot)-NH2	H3.1K4me2K9acK14acK18ac
34	H3.1(1-20)	ARTK(Me)QTARKSTGGKAPRKQL-K(Biot)-NH2	H3.1K4me1
35	H3.1(1-20)	ARTK(Me)QTARK(Ac)STGGK(Ac)APRK(Ac)QL-K(Biot)-NH2	H3.1K4me1K9acK14acK18ac
36	H3.1(1-20)	ARTKQTARKpSTGGKAPRKQL-K(Biot)-NH2	H3.1S10p
37	H3.1(1-20)	ARTK(Ac)QTARK(Ac)pSTGGK(Ac)APRK(Ac)QL-K(Biot)-NH2	H3.1K4acK9acS10pK14acK18ac
38	H3.1(1-20)	ARTK(Me3)QTARKpSTGGKAPRKQL-K(Biot)-NH2	H3.1K4me3S10p
39	H3.1(1-20)	ARTK(Me3)QTARK(Ac)pSTGGK(Ac)APRK(Ac)QL-K(Biot)-NH2	H3.1K4me3K9acS10pK14acK18ac
40	H3.1(1-20)	AR(Me2a)TK(Me3)QTARKpSTGGKAPRKQL-K(Biot)-NH2	H3.1R2me2aK4me3S10p
41	H3.1(1-20)	AR(Me2a)TK(Me3)QTARK(Ac)pSTGGK(Ac)APRK(Ac)QL-K(Biot)-NH2	H3.1R2me2aK4me3K9acS10pK14acK18ac
42	H3.1(1-20)	ARTKQTARK(Me3)STGGKAPRKQL-K(Biot)-NH2	H3.1K9me3
43	H3.1(1-20)	ARTK(Ac)QTARK(Me3)STGGK(Ac)APRK(Ac)QL-K(Biot)-NH2	H3.1K4acK9me3K14acK18ac
44	H3.1(1-20)	ARTK(Me2)QTARK(Ac)STGGKAPRK(Ac)QL-K(Biot)-NH2	H3.1K4me2K9acK18ac
45	H3.1(1-20)	ARTK(Me)QTARK(Ac)STGGKAPRK(Ac)QL-K(Biot)-NH2	H3.1K4me1K9acK18ac
47	H3.1(1-20)	AR(Me2a)TKQTARKSTGGKAPRKQL-K(Biot)-NH2	H3.1R2me2a
48	H3.1(1-20)	AR(Me2a)TK(Ac)QTARK(Ac)STGGK(Ac)APRK(Ac)QL-K(Biot)-NH2	H3.1R2me2aK4acK9acK14acK18ac
50	H3.1(1-20)	AR(Me2a)TK(Me3)QTARK(Ac)STGGK(Ac)APRK(Ac)QL-K(Biot)-NH2	H3.1R2me2aK4me3K9acK14acK18ac
51	H3.1(1-20)	AR(Me)TK(Me3)QTARKSTGGKAPRKQL-K(Biot)-NH2	H3.1R2me1K4me3
52	H3.1(1-20)	AR(Me)TK(Me3)QTARK(Ac)STGGK(Ac)APRK(Ac)QL-K(Biot)-NH2	H3.1R2me1K4me3K9acK14acK18ac
53	H3.1(1-20)	ACitTKQTARKSTGGKAPRKQL-K(Biot)-NH2	H3.1Cit2
54	H3.1(1-20)	ACitTK(Me3)QTARKSTGGKAPRKQL-K(Biot)-NH2	H3.1Cit2K4me3
55	H3.1(1-20)	ACitTK(Me3)QTARK(Ac)STGGK(Ac)APRK(Ac)QL-K(Biot)-NH2	H3.1Cit2K4me3K9acK14acK18ac
56	H3.1(1-20)	ACitTK(Ac)QTARK(Ac)STGGK(Ac)APRK(Ac)QL-K(Biot)-NH2	H3.1Cit2K4acK9acK14acK18ac
57	H3.1(1-20)	ARpTKQTARKSTGGKAPRKQL-Peg-K(Biot)-NH2	H3.1T3p
58	H4(1-23)	Ac-SGRGKGGKGLGKGGAKRHRKVLR-Peg-Biot	H4(1-23)
59	H4(1-23)	Ac-SGRGK(Ac)GGK(Ac)GLGK(Ac)GGAK(Ac)RHRKVLR-Peg-Biot	H4K5acK8acK12acK16ac
60	H3.1(1-20)	AR(Me2a)TK(Me2)QTARKSTGGKAPRKQL-K(Biot)-NH2	H3.1R2me2aK4me2
61	H3.1(1-20)	AR(Me2s)TK(Me2)QTARKSTGGKAPRKQL-K(Biot)-NH2	H3.1R2me2sK4me2
62	H3.1(1-20)	AR(Me)TK(Me2)QTARKSTGGKAPRKQL-K(Biot)-NH2	H3.1R2me1K4me2
63	H3.1(1-20)	ACitTK(Me2)QTARKSTGGKAPRKQL-K(Biot)-NH2	H3.1Cit2K4me2
65	H3.1(1-20)	ARTK(N3)QTARKSTGGKAPRKQL-K(Biot)-NH2	H3.1K4N3
66	H4(1-23)	Ac-SGRGK(Ac)GGKGLGKGGAKRHRKVLR-Peg-Biot	H4K5ac
67	H4(1-23)	Ac-SGRGKGGK(Ac)GLGKGGAKRHRKVLR-Peg-Biot	H4K8ac
68	H4(1-23)	Ac-SGRGKGGKGLGK(Ac)GGAKRHRKVLR-Peg-Biot	H4K12ac
69	H4(1-23)	Ac-SGRGKGGKGLGKGGAK(Ac)RHRKVLR-Peg-Biot	H4K16ac
70	H4(1-23)	Ac-SGRGK(Ac)GGKGLGK(Ac)GGAKRHRKVLR-Peg-Biot	H4K5acK12ac
71	H4(1-23)	Ac-SGRGKGGK(Ac)GLGKGGAK(Ac)RHRKVLR-Peg-Biot	H4K8acK16ac
72	H4(1-23)	Ac-SGRGK(Ac)GGK(Ac)GLGK(Ac)GGAKRHRKVLR-Peg-Biot	H4K5acK8acK12ac
73	H4(1-23)	Ac-SGR(Me2a)GKGGKGLGKGGAKRHRKVLR-K(Biot)-NH2	H4R3me2a
74	H4(1-23)	Ac-SGR(Me2s)GKGGKGLGKGGAKRHRKVLR-K(Biot)-NH2	H4R3me2s
75	H4(1-23)	Ac-SGR(Me)GKGGKGLGKGGAKRHRKVLR-K(Biot)-NH2	H4R3me1
76	H4(1-23)	Ac-pSGR(Me2a)GKGGKGLGKGGAKRHRKVLR-K(Biot)-NH2	H4S1pR3me2a
77	H4(1-23)	Ac-pSGR(Me2s)GKGGKGLGKGGAKRHRKVLR-K(Biot)-NH2	H4S1pR3me2s
78	H4(1-23)	Ac-pSGR(Me)GKGGKGLGKGGAKRHRKVLR-K(Biot)-NH2	H4S1pR3me1
79	H4(1-23)	Ac-SGR(Me2a)GK(Ac)GGK(Ac)GLGK(Ac)GGAK(Ac)RHRK(Ac)VLR-K(Biot)	H4R3me2aK5acK8acK12acK16acK20ac
80	H4(1-23)	Ac-SGR(Me2s)GK(Ac)GGK(Ac)GLGK(Ac)GGAK(Ac)RHRK(Ac)VLR-K(Biot)	H4R3me2sK5acK8acK12acK16acK20ac
81	H4(1-23)	Ac-SGR(Me)GK(Ac)GGK(Ac)GLGK(Ac)GGAK(Ac)RHRK(Ac)VLR-K(Biot)-N	H4R3me1K5acK8acK12acK16acK20ac
82	H4(11-27)	Ac-GKGGAKRHRK(Me3)VLRDNIQ-Peg-Biot	H4K20me3
83	H4(11-27)	Ac-GKGGAKRHRK(Me2)VLRDNIQ-Peg-Biot	H4K20me2
84	H4(11-27)	Ac-GKGGAKRHRK(Me)VLRDNIQ-Peg-Biot	H4K20me1
85	H4(11-27)	Ac-GK(Ac)GGAK(Ac)RHRK(Me3)VLRDNIQ-Peg-Biot	H4K12acK16acK20me3
86	H4(11-27)	Ac-GK(Ac)GGAK(Ac)RHRK(Me2)VLRDNIQ-Peg-Biot	H4K12acK16acK20me2
87	H4(11-27)	Ac-GK(Ac)GGAK(Ac)RHRK(Me)VLRDNIQ-Peg-Biot	H4K12acK16acK20me1
88	H4(11-27)	Ac-GK(Ac)GGAK(Ac)RHRKVLRDNIQ-Peg-Biot	H4K12acK16ac
89	H3.1(1-20)	ARTK(Me3)QTAR(Me2s)K(Me3)STGGKAPRKQL-K(Biot)-NH2	H3.1K4me3R8me2sK9me3
90	H3.3(15-43)	Ac-APRKQLATKAARKSAPSTGGVKKPHRYGGK(Biot)-NH2	H3.3(15-41)
91	H3.3(15-43)	Ac-APRK(Me3)QLATKAARKSAPSTGGVKKPHRY-GG-K(Biot)-NH2	H3.3K18me3
92	H3.1(1-20)	ARTKQTARK(Me2)STGGK(Ac)APRKQL-K(Biot)-NH2	H3.1K9me2K14ac
93	H3.3(15-43)	Ac-APRKQLATKAARKSAPSTGGVK(Me3)KPHRY-GG-K(Biot)-NH2	H3.3K36me3
95	H3.3(15-43)	Ac-APRK(Me3)QLATKAARKSAPSTGGVK(Me3)KPHRY-GG-K(Biot)-NH2	H3.3K18me3K36me3
96	H3.1(1-20)	ARTK(Me3)QTAR(Me2a)K(Me3)STGGKAPRKQL-K(Biot)-NH2	H3.1K4me3R8me2aK9me3
99	H4(11-27)	Ac-GKGGAKRHRKVLRDNIQ-Peg-Biot	H4(11-27)
100	H3.1(74-84)	Ac-IAQDFKTDLRF-Peg-K(Biot)-NH2	H3.1.1(74-84)N-ac
101	H3.1(74-84)	Ac-IAQDFK(Me3)TDLRF-Peg-K(Biot)-NH2	H3.1K79me3
102	H3.1(74-84)	Ac-IAQDFK(Me2)TDLRF-Peg-K(Biot)-NH2	H3.1K79me2
103	H3.1(74-84)	Ac-IAQDFK(Me)TDLRF-Peg-K(Biot)-NH2	H3.1K79me1
104	H3.1(74-84)	IAQDFKTDLRF-Peg-K(Biot)-NH2	H3.1.1(74-84)
109	H3.1(1-43)	ARTK(Me3)QTARKSTGGKAPRKQLATKAARKSAPATGGVKKPHRYRP-K(Biot)-NH2	H3.1K4me3
114	H3.1(1-43)	ARTKQTARK(Me3)STGGKAPRKQLATKAARKSAPATGGVKKPHRYRP-K(Biot)-NH2	H3.1K9me3
120	yeast(S.c.)H3.1(27-45)	KSAPSTGGVK(Me3)KPHRYKPGT-G-K(Biot)-NH2	yH3K36me3
121	yeast(S.c.)H3.1(27-45)	KSAPSTGGVK(Me2)KPHRYKPGT-GG-K(Biot)-NH2	yH3K36me2
123	yeast(S.c.)H3.1(27-45)	KSAPSTGGVK(Ac)KPHRYKPGT-GG-K(Biot)-NH2	yH3K36ac
124	yeast(S.c.)H3.1(27-45)	KSAPSTGGVKKPHRYKPGT-GG-K(Biot)-NH2	yH3.1(27-45)
125	H3.1(1-20)	ARpTKQTARKSTGGKAPRKQL-K(Biot)-NH2	H3.1T3p
126	H3.3(27-45)	KSAPSTGGVK(Me)KPHRYRPGT-G-K(Biot)-NH2	H3.3K36me1
129	H3.1(6-30)	Ac-TARK(Me2)STGGKAPRKQLATKAARK(Me2)SAP-Peg-K(Biot)-NH2	H3.1K9me2K27me2
132	H3.1(1-20)	ARTK(Me3)QTARK(Me3)STGGKAPRKQL-K(Biot)-NH2	H3.1K4me3K9me3
133	H3.1(1-20)	ARTKQTARK(Me2)STGGKAPRKQL-K(Biot)-NH2	H3.1K9me2
134	H3.1(1-20)	ARTKQTARK(Me)STGGKAPRKQL-K(Biot)-NH2	H3.1K9me1
135	H3.1(1-20)	ARTK(Me)QTARKSTGGKAPRK(Ac)QL-Peg-Biot	H3.1K4me1K18ac
136	H3.1(1-20)	ARTKQTARKSpTGGKAPRKQL-Peg-Biot	H3.1T11p
137	H3.1(1-20)	ARTKQTARKSTGGKAPRK(Me3)QL-K(Biot)-NH2	H3.1K18me3
138	H3.1(1-20)	ARTKQTARKSTGGKAPRK(Me2)QL-K(Biot)-NH2	H3.1K18me2
139	H3.1(1-20)	ARTKQTARKSTGGKAPRK(Me)QL-K(Biot)-NH2	H3.1K18me1
140	H3.1(1-20)	ARTKQTAR(Me)KSTGGKAPRKQL-Peg-Biot	H3.1R8me1
141	H3.1(1-20)	ARTKQTAR(Me2a)KSTGGKAPRKQL-Peg-Biot	H3.1R8me2a
142	H3.1(1-20)	ARTKQTAR(Me2s)KSTGGKAPRKQL-Peg-Biot	H3.1R8me2s
144	H3.1(1-20)	ARTKQTARK(Ac)pSTGGKAPRKQL-K(Biot)-NH2	H3.1K9acS10p
145	H3.1(1-20)	ARTKQTARK(Me3)pSTGGKAPRKQL-K(Biot)-NH2	H3.1K9me3S10p
146	H3.1(1-20)	ARTKQTARK(Me2)pSTGGKAPRKQL-K(Biot)-NH2	H3.1K9me2S10p
147	H3.1(1-20)	ARTKQTARK(Me)pSTGGKAPRKQL-K(Biot)-NH2	H3.1K9me1S10p
148	H3.1(1-20)	ARTK(Me3)QTARK(Ac)pSTGGKAPRKQL-K(Biot)-NH2	H3.1K4me3K9acS10p
149	H3.1(1-22)	ARTKQTARKSTGGKAPR(Me2a)KQLAT-K(Biot)-NH2	H3.1R17me2a
150	H3.1(1-22)	ARTKQTARKSTGGKAPR(Me2s)KQLAT-K(Biot)-NH2	H3.1R17me2s
151	H3.1(1-22)	ARTKQTARKSTGGKAPR(Me)KQLAT-K(Biot)-NH2	H3.1R17me1
155	H3.1(1-20)	ARTKQTARKSTGGK(Me2)APRKQL-Peg-Biot	H3.1K14me2
156	H3.1(1-20)	ARTKQTARKSTGGK(Me3)APRKQL-Peg-Biot	H3.1K14me3
157	H3.1(1-20)	AR(Me2s)TK(Me3)QTARKSTGGKAPRKQL-K(Biot)-NH2	H3.1R2me2sK4me3
158	H3.1(1-25)	ARTKQTARKSTGGKAPRK(Ac)QLATKAA-Peg-Biot	H3.1K18ac
159	H3.1(1-25)	ARTKQTARKSTGGKAPR(Me2a)KQLATKAA-Peg-Biot	H3.1R17me2a
160	H3.1(1-25)	ARTKQTARKSTGGKAPR(Me2a)K(Ac)QLATKAA-Peg-Biot	H3.1R17me2aK18ac
161	H3.1(1-25)	ARTKQTARKSTGGKAPRKQLATKAA-Peg-Biot	H3.1.1(1-25)
162	H3.1(1-20)	ARTKQpTARKSTGGKAPRKQL-K(Biot)-NH2	H3.1T6p
163	H3.1(1-20)	ARTK(Me3)QpTARKSTGGKAPRKQL-K(Biot)-NH2	H3.1K4me3T6p
164	H3.1(1-20)	ARTK(Me2)QpTARKSTGGKAPRKQL-K(Biot)-NH2	H3.1K4me2T6p
165	H3.1(1-20)	ARTKQpTARK(Ac)STGGK(Ac)APRK(Ac)QL-K(Biot)-NH2	H3.1T6pK9acK14acK18ac
166	H3.1(1-20)	ARTK(Me3)QpTARK(Ac)STGGK(Ac)APRK(Ac)QL-K(Biot)-NH2	H3.1K4me3T6pK9acK14acK18ac
167	H3.1(1-20)	ARTK(Me2)QpTARK(Ac)STGGK(Ac)APRK(Ac)QL-K(Biot)-NH2	H3.1K4me2T6pK9acK14acK18ac
169	H3.3(15-34)	Ac-APRK(Ac)QLATK(Ac)AARK(Ac)SAPSTGG-Peg-Biot	H3.3K18acK23acK27ac
170	H3.3(15-34)	Ac-APRK(Ac)QLATK(Ac)AARK(Ac)pSAPSTGG-Peg-Biot	H3.3K18acK23acK27acS28p
171	H3.3(15-34)	Ac-APRKQLATK(Ac)AARKSAPSTGG-Peg-Biot	H3.3K23ac
172	H3.1(1-20)	AR(Me2a)TKQTARK(Me2)STGGKAPRKQL-Peg-Biotin	H3.1R2me2aK9me2
173	H3.1(1-29)	ARTKQTARKSTGGKAPRKQLATK(Ac)AARKSA-Peg-Biotin	H3.1K23ac
174	H3.1(1-20)	AR(Me2s)TK(Me3)QTARK(Ac)STGGK(Ac)APRK(Ac)QL-K(Biot)-NH2	H3.1R2me2sK4me3K9acK14acK18ac
176	H3.1(1-43)	ARTKQTARKSTGGKAPRKQLATKAARKSAPATGGVK(Me3)KPHRYRP-K(Biot)-NH	H3.1K36me3
177	H3.1(1-43)	ARTKQTARKSTGGKAPRKQLATKAARKSAPATGGVKKPHRYRP-K(Biot)-NH2	H3.1.1(1-43)
178	H3.1(1-20)	ARTKQTAR(Me)K(Me3)STGGKAPRKQL-K(Biot)-NH2	H3.1R8me1K9me3
179	H3.1(1-20)	ARTKQTAR(Me)K(Me2)STGGKAPRKQL-K(Biot)-NH2	H3.1R8me1K9me2
180	H3.1(1-20)	ARTKQTAR(Me2a)K(Me3)STGGKAPRKQL-K(Biot)-NH2	H3.1R8me2aK9me3
181	H3.1(1-20)	ARTKQTAR(Me2a)K(Me2)STGGKAPRKQL-K(Biot)-NH2	H3.1R8me2aK9me2
182	H3.1(1-20)	ARTKQTAR(Me2a)K(Me)STGGKAPRKQL-K(Biot)-NH2	H3.1R8me2aK9me1
183	H3.1(1-20)	ARTKQTAR(Me2s)K(Me3)STGGKAPRKQL-K(Biot)-NH2	H3.1R8me2sK9me3
184	H3.1(1-20)	ARTKQTAR(Me2s)K(Me2)STGGKAPRKQL-K(Biot)-NH2	H3.1R8me2sK9me2
185	H3.1(1-20)	ARTKQTAR(Me2s)K(Me)STGGKAPRKQL-K(Biot)-NH2	H3.1R8me2sK9me1
186	H3.1(1-20)	ARTK(Ac)QTARK(Me2)STGGK(Ac)APRK(Ac)QL-K(Biot)-NH2	H3.1K4acK9me2K14acK18ac
187	H3.1(1-20)	ARTK(Ac)QTARK(Me)STGGK(Ac)APRK(Ac)QL-K(Biot)-NH2	H3.1K4acK9me1K14acK18ac
195	H3.3(15-34)	Ac-APRKQLATKAARK(Me3)SAPSTGG-Peg-Biot	H3.3K27me3
196	H3.3(15-34)	Ac-APRKQLATKAARK(Me2)SAPSTGG-Peg-Biot	H3.3K27me2
197	H3.3(15-34)	Ac-APRKQLATKAARK(Me)SAPSTGG--Peg-Biot	H3.3K27me1
198	H3.3(15-34)	Ac-APRKQLATKAAR(Me2a)K(Me3)SAPSTGG-Peg-Biot	H3.3R26me2aK27me3
200	H3.3(15-34)	Ac-APRKQLATKAARR(Me2a)K(Me)SAPSTGG-Peg-Biot	H3.3R26me2aK27me1
202	H3.1(15-34)	Ac-APRKQLATKAARKSAPATGG-Peg-K(Biot)-NH2	H3.1.1(15-34)
203	H3.1(30-49)	Ac-PATGGVKKPHRYRPGTVALR-Peg-K(Biot)-NH2	H3.1.1(30-49)
208	H3.1(105-124)	Ac-EDTNLCAIHAKRVTIMPKDI-Peg-K(Biot)-NH2	H3.1(105-124)
209	H3.3(15-34)	Ac-APRKQLATKAARKSAPSTGG-Peg-K(Biot)-NH2	H3.3(15-34)
210	H3.3(30-49)	Ac-PSTGGVKKPHRYRPGTVALR-Peg-K(Biot)-NH2	H3.3(30-49)
211	H3.3(75-94)	Ac-AQDFKTDLRFQSAAIGALQE-Peg-K(Biot)-NH2	H3.3(75-94)
213	H3.1(120-135)	(Biot)Peg-MPKDIQLARRIRGERA-OH	H3.1.1(120-135)
215	H3.1(15-34)	Ac-APRKQLATK(Me)AARKSAPATGG-Peg-K(Biot)-NH2	H3.1K23me1
216	H3.1(1-20)	ARTKQTAR-NleSTGGKAPRKQL-Peg-Biot	H3.1K9-Nle
217	H3.1(1-20)	ARTKQTARKSTGG-NleAPRKQL-Peg-Biot	H3.1K14-Nle
218	H3.1(11-26)	Ac-TGGKAPR-NleQLATKAAR-Peg-Biot	H3.1K18-Nle
219	H3.3(15-31)	Ac-APRKQLAT-NleAARKSAPS-Peg-Biot	H3.3K23-Nle
220	H3.1(1-20)	ARTKQpTARK(Me3)STGGKAPRKQL-K(Biot)-NH2	H3.1T6pK9me3
221	H3.1(1-20)	ARTKQpTAR(Me2a)K(Me3)STGGKAPRKQL-K(Biot)-NH2	H3.1T6pR8me2aK9me3
224	H3.3(15-34)	Ac-APRKQLATKAAR(Me2a)KSAPSTGG-Peg-Biot	H3.3R26me2a
225	H3.3(15-34)	Ac-APRKQLATKAARK(Me3)pSAPSTGG-Peg-Biot	H3.3K27me3S28p
226	H3.3(15-34)	Ac-APRKQLATKAARK(Me2)pSAPSTGG-Peg-Biot	H3.3K27me2S28p
229	H3.1(1-20)	ARTK(Ac)QTARK(Me3)STGGKAPRKQL-K(Biot)-NH2	H3.1K4acK9me3
237	H3.1(1-32)	ARTKQTARK(Me2)STGGKAPRKQLATKAARKSAPAT-Peg-Biot	H3.1K9me2
238	H3.1(1-32)	ARTKQTARK(Me2)STGGKAPRKQLATKAARK(Me)SAPAT-Peg-Biot	H3.1K9me2K27me1
241	H3.3(15-34)	Ac-APRKQLATKAARK(Ac)SAPSTGG-Peg-Biot	H3.3K27ac
242	H3.3(15-34)	Ac-APRKQLATKAARK(Ac)pSAPSTGG-Peg-K(Biot)-NH2	H3.3K27acS28p
243	H3.3(15-34)	Ac-APRKQLATKAARKpSAPSTGG-Peg-K(Biot)-NH2	H3.3S28p
245	H3.1(1-32)	ARTKQTARKSTGGKAPRKQLATKAARKSAPAT-Peg-Biot	H3.1.1(1-32)
246	H3.1(1-20)	Ac-ARTKQTARKSTGGKAPRKQL-Peg-Biot	H3.1.1(1-20)N-ac
253	H3.1(52-61)	Ac-RRYQKSTELL-Peg-Biot	H3.1.1(52-61)
254	H3.1(52-61)	Ac-RRYQK(Ac)STELL-Peg-Biot	H3.1K56ac
255	H3.1(52-61)	Ac-RRYQK(Me3)STELL-Peg-Biot	H3.1K56me3
258	H3.1(1-15)	ARTKQTARK(Me2)STGGKA-Peg-Biot	H3.1K9me2
259	H3.1(1-15)	ARTK(Me2)QTARK(Me2)STGGKA-Peg-Biot	H3.1K4me2K9me2
260	H3.1(1-15)	ARTK(Me)QTARK(Me2)STGGKA-Peg-Biot	H3.1K4me1K9me2
264	H3.1(1-15)	ARTK(Me3)QTARK(Me2)STGGKA-Peg-Biot	H3.1K4me3K9me2
265	H3.1(1-15)	ARTAQTARK(Me2)STGGKA-Peg-Biot	H3.1K4AK9me2
300	H2A(1-17)	Ac-SGRGKQGGKARAKAKTR-Peg-Biot	H2A(1-17)
301	H2A(1-17)	Ac-SGRGK(Ac)QGGK(Ac)ARAK(Ac)AK(Ac)TR-Peg-Biot	H2AK5acK9acK13acK15ac
302	H2A(1-17)	Ac-SGRGK(Ac)QGGKARAKAKTR-Peg-Biot	H2AK5ac
303	H2A(1-17)	Ac-pSGRGK(Ac)QGGKARAKAKTR-Peg-Biot	H2AS1pK5ac
304	H2A(1-17)	Ac-SGR(Me2a)GK(Ac)QGGKARAKAKTR-Peg-Biot	H2AR3me2aK5ac
305	H2A(1-17)	Ac-pSGR(Me2a)GK(Ac)QGGKARAKAKTR-Peg-Biot	H2AS1pR3me2aK5ac
306	H2A(1-17)	Ac-SGCitGK(Ac)QGGKARAKAKTR-Peg-Biot	H2ACit3K5ac
307	H2A(1-17)	Ac-pSGCitGK(Ac)QGGKARAKAKTR-Peg-Biot	H2AS1pCit3K5ac
308	H2A(1-17)	Ac-pSGRGK(Ac)QGGK(Ac)ARAK(Ac)AK(Ac)TR-Peg-Biot	H2AS1pK5acK9acK13acK15ac
309	H2A(1-17)	SGRGK(Ac)QGGK(Ac)ARAK(Ac)AK(Ac)TR-Peg-Biot	H2AK5acK9acK13acK15ac(noN-ac)
310	H2A(1-17)	pSGRGK(Ac)QGGK(Ac)ARAK(Ac)AK(Ac)TR-Peg-Biot	H2AS1pK5acK9acK13acK15ac(noN-ac)
311	H2A.X(132-142)	Biot-Peg-GKKATQASQEY-OH	H2A.X(132-142)
312	H2A.X(132-142)	Biot-Peg-GKKATQApSQEY-OH	H2A.XS139p
315	FLAG	Biot-Peg-DYKDDDDK-NH2	flag
316	HAtag	Biot-Peg-YPYDVPDYASL-NH2	HAtag
318	Myc	Biot-Peg-EQKLISEEDL-NH2	Myc
320	H2A.Z.1(1-19)	AGGKAGKDSGKAKTKAVSR-Peg-Biot	H2A.Z.1 unmod (1-19)
321	H2A.Z.1(1-19)	Ac-AGGKAGKDSGKAKTKAVSR-Peg-Biot	H2A.Z.1(1-19)N-ac
322	H2A.Z.1(1-19)	AGGK(Ac)AGK(Ac)DSGK(Ac)AKTKAVSR-Peg-Biot	H2A.Z.1K4acK7acK11ac
323	H2A.Z.1(1-19)	Ac-AGGK(Ac)AGK(Ac)DSGK(Ac)AKTKAVSR-Peg-Biot	H2A.Z.1K4acK7acK11acN-ac
330	H3.1(1-21)	ARTKQTA-Cit-KSTGGKAPRKQLAGG-K(Biotin)-OH	H3.1Cit8
331	H3.1(21-44)	ATKAARKSAPATGGVKKPHRYRPG-GK(Biotin)-OH	H3.1.1(21-44)
332	H3.1(21-44)	ATKAARKSAPATGGVK(Me)KPHRYRPG-GK(Biotin)-OH	H3.1K36me1
333	H3.1(21-44)	ATKAARKSAPATGGVK(Me2)KPHRYRPG-GK(Biotin)-OH	H3.1K36me2
334	H3.1(21-44)	ATKAARKSAPATGGVK(Me3)KPHRYRPG-GK(Biotin)-OH	H3.1K36me3
335	H3.1(21-44)	ATKAARKSAPATGGVK(Ac)KPHRYRPG-GK(Biotin)-OH	H3.1K36ac
336	H3.1(21-44)	ATKAARK(Ac)SAPATGGVK(Me)KPHRYRPG-GK(Biotin)-OH	H3.1K27acK36me1
337	H3.1(21-44)	ATKAARK(Ac)SAPATGGVK(Me2)KPHRYRPG-GK(Biotin)-OH	H3.1K27acK36me2
338	H3.1(21-44)	ATKAACitKSAPATGGVKKPHRYRPGGG-K(Biotin)-OH	H3.1K27acK36me3
339	H2B(108-125)	K(biotin)-WKHAVSEGTKAVTK(LRGG)YTSSK-OH?	H2BK120ub1(Leu-Arg-Gly-Gly)
340	H2B(108-125)	K(biotin)-WKHAVSEGTKAVTKYTSSK-OH?	H2B(108-125)
341	H4(1-25)	SGRGKGGKGLGKGGAKRHRKVLRDN-GSGS-K(Biotin)-OH	H4(1-25)
342	H4(1-23)	SGRGKGGKGLGKGGAKRHRK(Me3)VLR-GGK(Biotin)-NH2	H4K20me3
343	H4(1-25)	SGRGKGGKGLGK(Ac)GGAK(Ac)RHRK(Me3)VLRDN-GSGS-K(Biotin)-OH	H4K12acK16acK20me3
350	H4(1-23)	Ac-SGR(Me2a)GK(Ac)GGKGLGKGGAKRHRKVLR-K(Biot)-NH2	H4R3me2aK5ac
351	H4(1-23)	SGRGKGGKGLGKGGAKRHRKVLR-Peg-Biot	H4(1-23)(noN-ac)
352	H4(1-23)	Ac-SGRGKGGKGLGKGGAKRHRK(Ac)VLRD-Peg-Biot	H4K20ac
353	H4(1-23)	Ac-pSGRGK(Ac)GGK(Ac)GLGK(Ac)GGAK(Ac)RHRKVLR-Peg-Biot	H4S1pK5acK8acK12acK16ac
357	H4(1-23)	Ac-pSGRGKGGKGLGKGGAKRHRKVLR-Peg-Biot	H4S1p
359	H4(1-23)	Ac-SGRGK(Ac)GGK(Ac)GLGKGGAKRHRKVLR-Peg-Biot	H4K5acK8ac
360	H4(1-23)	Ac-SGRGK(Ac)GGKGLGKGGAK(Ac)RHRKVLR-Peg-Biot	H4K5acK16ac
361	H4(1-23)	Ac-SGRGK(Ac)GGKGLGKGGAKRHRK(Ac)VLR-Peg-Biot	H4K5acK20ac
362	H4(1-23)	Ac-SGRGKGGK(Ac)GLGK(Ac)GGAKRHRKVLR-Peg-Biot	H4K8acK12ac
363	H4(1-23)	Ac-SGRGKGGK(Ac)GLGKGGAKRHRK(Ac)VLR-Peg-Biot	H4K8acK20ac
364	H4(1-23)	Ac-SGRGKGGKGLGK(Ac)GGAK(Ac)RHRKVLR-Peg-Biot	H4K12acK16ac
365	H4(1-23)	Ac-SGRGKGGKGLGK(Ac)GGAKRHRK(Ac)VLR-Peg-Biot	H4K12acK20ac
366	H4(1-23)	Ac-SGRGKGGKGLGKGGAK(Ac)RHRK(Ac)VLR-Peg-Biot	H4K16acK20ac
370	H4(1-23)	Ac-SGRGQGGQGLGK(Ac)GGAQRHRQVLR-Peg-Biot	H4K12acK5QK8QK16QK20Q
371	H4(1-23)	Ac-SGRGK(Me)GGKGLGKGGAKRHRKVLR-Peg-Biot	H4K5me1
372	H4(1-23)	Ac-SGRGKGGK(Me)GLGKGGAKRHRKVLR-Peg-Biot	H4K8me1
373	H4(1-23)	Ac-SGRGKGGKGLGK(Me)GGAKRHRKVLR-Peg-Biot	H4K12me1
374	H4(1-23)	Ac-SGRGK(Ac)GGK(Me)GLGK(Ac)GGAKRHRKVLR-Peg-Biot	H4K5acK8me1K12ac
375	H4(1-23)	Ac-SGRGK(Me)GGK(Ac)GLGK(Me)GGAKRHRKVLR-Peg-Biot	H4K5me1K8acK12me1
376	H4(1-23)	Ac-SGRGK(Me)GGK(Me)GLGK(Me)GGAKRHRKVLR-Peg-Biot	H4K5me1K8me1K12me1
378	H4(1-23)	Ac-SGRGKGGK(Ac)GLGK(Ac)GGAK(Ac)RHRKVLR-Peg-Biot	H4K8acK12acK16ac
379	H4(1-23)	Ac-SGRGK(Ac)GGKGLGK(Ac)GGAK(Ac)RHRKVLR-Peg-Biot	H4K5acK12acK16ac
380	H4(1-23)	Ac-SGRGK(Ac)GGK(Ac)GLGKGGAK(Ac)RHRKVLR-Peg-Biot	H4K5acK8acK16ac
381	H4(1-23)	Ac-SGRGK(Me)GGK(Ac)GLGK(Ac)GGAK(Ac)RHRKVLR-Peg-Biot	H4K5me1K8acK12acK16ac
382	H4(1-23)	Ac-SGRGK(Ac)GGK(Me)GLGK(Ac)GGAK(Ac)RHRKVLR-Peg-Biot	H4K5acK8me1K12acK16ac
383	H4(1-23)	Ac-SGRGK(Ac)GGK(Ac)GLGK(Me)GGAK(Ac)RHRKVLR-Peg-Biot	H4K5acK8acK12me1K16ac
393	H4(1-23)	Ac-SGRGKGGKGLGKGGAKRHRK(Me3)	H4K20me3
394	H4(1-23)	Ac-SGRGK(Pro)GGK(Pro)GLGK(Pro)GGAKRHRKVLR-Peg-Biot	H4K5proK8proK12pro
395	H4(1-23)	Ac-SGRGK(But)GGK(But)GLGK(But)GGAKRHRKVLR-Peg-Biot	H4K5butK8butK12but
400	H2B(1-24)	PEPAKSAPAPKKGSKKAVTKAQKK-Peg-Biot	H2B(1-24)
401	H2B(1-24)	PEPAK(Me3)SAPAPKKGSKKAVTKAQKK-Peg-Biot	H2BK5me3
402	H2B(1-24)	PEPAK(Me2)SAPAPKKGSKKAVTKAQKK-Peg-Biot	H2BK5me2
403	H2B(1-24)	PEPAK(Me)SAPAPKKGSKKAVTKAQKK-Peg-Biot	H2BK5me1
408	H2B(1-24)	PEPAKSAPAPKK(Ac)GSKKAVTKAQKK-Peg-Biot	H2BK12ac
409	H2B(1-24)	PEPAKSAPAPKKGSK(Ac)KAVTKAQKK-Peg-Biot	H2BK15ac
410	H2B(1-24)	PEPAKSAPAPKKGSKK(Ac)AVTKAQKK-Peg-Biot	H2BK16ac
411	H2B(1-24)	PEPAKSAPAPKKGSKKAVTK(Ac)AQKK-Peg-Biot	H2BK20ac
412	H2B(1-24)	PEPAKSAPAPKK(Ac)GSK(Ac)K(Ac)AVTK(Ac)AQKK-Peg-Biot	H2BK12acK15acK16acK20ac
413	yeast(S.c.)H2A(112-129)	IHQNLLPKKSAKATKASQ-Peg-Biot	yH2A(112-129)
414	yeast(S.c.)H2A(112-129)	IHQNLLPKK-pS-AKATKASQ-Peg-Biot	yH2AS121p
475	H3.3(27-45)	KSAPSpTGGVK(Me)KPHRYRPGT-G-K(Biot)-NH2	H3.3K36meT32p
476	H3.3(27-45)	KSAPSpTGGVKKPHRYRPGT-G-K(Biot)-NH2	H3.3T32p
586	yeast(S.c.)H2A(10-25)	Ac-SAAKASQSRSAKAGLT-Peg-Biotin	yH2A(10-25)
587	H2A(10-25)	Ac-ARAKAKTRSSRAGLQF-Peg-Biotin	H2A(10-25)
614	yeast(S.p.)cnp1(1-23)	AKKSLMAEPGDPIPRPRKKRYRP-Peg-Biotin	cnp1(1-23)
615	yeast(S.p.)cnp1(1-23)	AK(Ac)K(Ac)SLMAEPGDPIPRPRK(Ac)K(Ac)RYRP-Peg-Biotin	cnp1K2acK3acK18acK19ac
625	H2A.X(1-17)	Ac-SGRGKTGGKARAKAKSR-Peg-Biotin	H2A.X(1-17)
626	H2A.X(1-17)	Ac-SGRGK(Ac)TGGKARAKAKSR-Peg-Biotin	H2A.XK5ac
661	H3.1(1-11)	ARTK(Me3)QTARKST-Peg-Biot	H3.1K4me3
662	H3.1(1-7)	ARTK(Me3)QTA-Peg-Biot	H3.1K4me3
789	H3.3(27-46)	KSAPSTGGVK(Me3)KPHRYRPGTV-K(biotin)-NH2	H3.3K36me3
790	H3.3(27-46)	KSAPpSTGGVK(Me3)KPHRYRPGTV-K(biotin)-NH2	H3.3S31pK36me3
853	H3.1(15-34)	Ac-APRKQLATK(Me3)AARKSAPATGG-Peg-K(Biot)-NH2	H3.1K23me3
854	H3.1(15-34)	Ac-APRKQLATK(Me2)AARKSAPATGG-Peg-K(Biot)-NH2	H3.1K23me2
2444	H3.1(1-32)	ARTKQTARKSTGGKAPRKQLATKAARKSAPAT-K(Biot)-NH2	H3.1.1(1-32)
2445	H3.1(1-32)	ARTKQTARKSTGGK(Ac)APRKQLATKAARKSAPAT-K(Biot)-NH2	H3.1K14ac
2446	H3.1(1-32)	ARTKQTARKSTGGKAPRK(Ac)QLATKAARKSAPAT-K(Biot)-NH2	H3.1K18ac
2447	H3.1(1-32)	ARTKQTARKSTGGKAPRKQLATK(Ac)AARKSAPAT-K(Biot)-NH2	H3.1K23ac
2550	H3.1(15-34)	Ac-APRKQLATKAARK(Ac)SAPATGG-Peg-Biot	H3.1K27ac
2551	H3.1(15-34)	Ac-APRKQLATKAARKSAPSTGG-Peg-Biot	H3.1.1(15-34)
2693	H2A.Z.2(1-19)	AGGKAGKDSGKAKAKAVSR-Peg-Biot	H2A.Z.2 (1-19) unmod
2694	H2A.Z.2(1-19)	AGGK(Ac)AGK(Ac)DSGK(Ac)AKAKAVSR-Peg-Biot	H2A.Z.2K4acK7acK11ac
2695	H2A.Z.1(1-19)	AGGRAGRDSGRAKTKAVSR-Peg-Biot	H2A.Z.1K4RK7RK11R
2696	H2A.Z.1(1-19)	AGGQAGQDSGQAKTKAVSR-Peg-Biot	H2A.Z.1K4QK7QK11Q
2697	H2A.B(1-20)	PRRRRRRGSSGAGGRGRTCS-Peg-Biot	H2A.B

## Sheet: MPP8 chromo
Supplementary Table S2: Histone Peptide Microarray Results - MPP8 chromo hits
Annotation	Protein/Length	Avg Signal	Avg Error
H3.1R8me2sK9me3	H3.1(1-20)	1	0
H3.1K9me2K27me2	H3.1(6-30)	0.955197	0.00989778
H3.1K4me3K9me3	H3.1(1-20)	0.897318	0.0947951
H3.1R2me2aK9me2	H3.1(1-20)	0.894063	0.100226
H3.1R8me1K9me3	H3.1(1-20)	0.86125	0.0680164
H3.1R8me2aK9me3	H3.1(1-20)	0.835881	0.144078
H3.1K4me3R8me2aK9me3	H3.1(1-20)	0.802147	0.0344978
H3.1K9me2K14ac	H3.1(1-20)	0.794608	0.0473933
H3.1K4me3R8me2sK9me3	H3.1(1-20)	0.790271	0.0316078
H3.1K9me3	H3.1(1-20)	0.747443	0.00614155
H3.1K9me2	H3.1(1-20)	0.731741	0.0493904
H3.1K4acK9me3	H3.1(1-20)	0.655573	0.172849
H3.1R8me2sK9me2	H3.1(1-20)	0.65378	0.219394
H3.1R8me2aK9me2	H3.1(1-20)	0.631232	0.020224
H3.1R8me1K9me2	H3.1(1-20)	0.540073	0.191473
H3.1K9me1	H3.1(1-20)	0.490547	0.0156876
H3.1K4me1K9me2	H3.1(1-15)	0.475393	0.0537516
H3.1K4me3K9me2	H3.1(1-15)	0.464504	0.0156514
H3.1R8me2aK9me1	H3.1(1-20)	0.425794	0.00404094
H3.1K4acK9me3K14acK18ac	H3.1(1-20)	0.424187	0.0134366
H3.1K4me2K9me2	H3.1(1-15)	0.251503	0.130634
H3.1K4acK9me2K14acK18ac	H3.1(1-20)	0.240529	0.0171643
H3.1K9me2	H3.1(1-15)	0.238324	0.0816713
H3.1R8me2sK9me1	H3.1(1-20)	0.17437	0.0825544
H3.1K23me3	H3.1(15-34)	0.0945241	0.0161742
H3.1K4AK9me2	H3.1(1-15)	0.0799357	0.0328597
H3.1K4acK9me1K14acK18ac	H3.1(1-20)	0.0774898	0.0336275
H3.1.1(1-25)	H3.1(1-25)	0.057388	0.060167
H3.1K23ac	H3.1(1-32)	0.0553923	0.0742346
H3.1K9me3S10p	H3.1(1-20)	0.0496111	0.0590047
H2BK15ac	H2B(1-24)	0.0467117	0.0556782
H3.3R26me2aK27me3	H3.3(15-34)	0.0427722	0.00296621
H4K5me1K8acK12me1	H4(1-23)	0.00932234	0.0121252

## Sheet: CDYL2 chromo
Supplementary Table S2: Histone Peptide Microarray Results - CDYL2 chromo hits
Annotation	Protein/Length	Avg Signal	Avg Error
H3K9me2K27me2	H3(6-30)	1	0
H3.1R8me1K9me3	H3(1-20)	0.476199	0.105147
H4K5me1K8me1K12me1	H4(1-23)	0.470702	0.423031
H3.1R2me2aK9me2	H3(1-20)	0.425037	0.141196
H3.1K4me3R8me2sK9me3	H3(1-20)	0.409265	0.0795936
H3.1K4me3K9me3	H3(1-20)	0.409126	0.0223103
H3.1K9me3	H3(1-20)	0.401372	0.00504402
H3.1K4me3R8me2aK9me3	H3(1-20)	0.399514	0.0689721
H3.1R8me2aK9me3	H3(1-20)	0.397522	0.110677
H3.1R8me2sK9me3	H3(1-20)	0.394114	0.0565272
H3.1K4acK9me3	H3(1-20)	0.362989	0.130561
H3.1K4acK9me3K14acK18ac	H3(1-20)	0.309051	0.00970504
H3.1K9me2	H3(1-20)	0.299608	0.00290592
H3.1K9me2K14ac	H3(1-20)	0.298534	0.132889
H3.1R8me1K9me2	H3(1-20)	0.245519	0.057684
H3.1K4me1K9me2	H3(1-15)	0.240508	0.00984495
H3.1R8me2sK9me2	H3(1-20)	0.190438	0.0169901
H3.1R8me2aK9me2	H3(1-20)	0.188928	0.052986
H3.1K4me3K9me2	H3(1-15)	0.18094	0.000649252
H3.3R26me2aK27me3	H3.3(15-34)	0.172744	0.000652001
H3.1K4me2K9me2	H3(1-15)	0.133698	0.0944049
H3.3K27me3	H3.3(15-34)	0.127452	0.0502279
H3.1K9me2	H3(1-15)	0.114637	0.0949625
H3.3K27me2	H3.3(15-34)	0.0888836	0.000881909
H2BK15ac	H2B(1-24)	0.0558595	0.0406452
H2A.Z.2K4acK7acK11ac	H2A.Z.2(1-19)	0.0472349	0.0501748
H4K16acK20ac	H4(1-23)	0.0459072	0.0475672

## Sheet: 53BP1 TTD
Supplementary Table S2: Histone Peptide Microarray Results - 53BP1 TTD hits
Annotation	Protein/Length	Avg Signal	Avg Error
H4K20me2	H4(11-27)	1	0
yH3K36me2	yeast(S.c.)H3.1(27-45)	0.821694	0.0838966
H3.1K18me2	H3.1(1-20)	0.707956	0.112678
H3.1Cit2K4me2	H3.1(1-20)	0.632376	0.350091
H3.1K4acK9me2K14acK18ac	H3.1(1-20)	0.585805	0.0291778
H3.1K18me1	H3.1(1-20)	0.548859	0.00361628
H3.1R8me2aK9me2	H3.1(1-20)	0.546964	0.267157
H3.1K4me2K9acK14acK18ac	H3.1(1-20)	0.539777	0.128817
H4K20me1	H4(11-27)	0.524399	0.396419
H3.1K4me2K9acK18ac	H3.1(1-20)	0.510121	0.14352
H3.1R2me1K4me2	H3.1(1-20)	0.486727	0.372793
H3.1R8me1K9me2	H3.1(1-20)	0.424896	0.138875
H3.1K9me2	H3.1(1-20)	0.381706	0.191711
H3.1R8me2sK9me2	H3.1(1-20)	0.379149	0.0758362
H3.1K9me2S10p	H3.1(1-20)	0.350853	0.0912549
H3.1K4me2T6pK9acK14acK18ac	H3.1(1-20)	0.346678	0.030193
H3.3K27me2	H3.3(15-34)	0.337411	0.0780543
H3.1K4me2	H3.1(1-20)	0.300855	0.0100428
H4R3me2aK5acK8acK12acK16acK20ac	H4(1-23)	0.29128	0.0174357
H3.1R8me2sK9me1	H3.1(1-20)	0.279082	0.126721
H3.1R2me2sK4me2	H3.1(1-20)	0.2755	0.221842
H3.1R2me2aK4me2	H3.1(1-20)	0.261388	0.0262061
H3.1K9me1	H3.1(1-20)	0.255508	0.212762
H2AK5acK9acK13acK15ac(noN-ac)	H2A(1-17)	0.252248	0.0237772
H3.1K4me3K9ac	H3.1(1-20)	0.237801	0.0631296
H4K8acK16ac	H4(1-23)	0.233109	0.0810735
H3.1K4me2T6p	H3.1(1-20)	0.226724	0.211682
H3.1T6pK9me3	H3.1(1-20)	0.225986	0.0393003
H4(1-23)	H4(1-23)	0.219483	0.00932768
H3.1K79me2	H3.1(74-84)	0.211933	0.102855
H3.1R8me2aK9me3	H3.1(1-20)	0.210635	0.0752461
H4K5acK8acK12ac	H4(1-23)	0.207794	0.0445584
H3.1K4acK14ac	H3.1(1-20)	0.206408	0.143432
H3.1.1(30-49)	H3.1(30-49)	0.204991	0.000396515
H3.3K36me3	H3.3(15-43)	0.201373	0.0256453
H3.1K14ac	H3.1(1-20)	0.199268	0.184612
H3.3(30-49)	H3.3(30-49)	0.195485	0.0880689
H3.1K4me1K9acK14acK18ac	H3.1(1-20)	0.194031	0.246255
H2BK5me2	H2B(1-24)	0.192218	0.058627
H3.1R2me2sK4me3	H3.1(1-20)	0.189806	0.161817
H3.1K18me3	H3.1(1-20)	0.187916	0.132479
H3.1K4me3T6p	H3.1(1-20)	0.184581	0.0125458
H3.1K4me3	H3.1(1-20)	0.178026	0.0537944
H3.3K18me3K36me3	H3.3(15-43)	0.177248	0.065159
H3.1K9acK14ac	H3.1(1-20)	0.176344	0.0466603
H3.1Cit2K4me3	H3.1(1-20)	0.174582	0.0784377
H3.1R2me2aK4acK9acK14acK18ac	H3.1(1-20)	0.171192	0.0129414
H3.1(1-20)	H3.1(1-20)	0.169602	0.0555457
H3.1K14acK18ac	H3.1(1-20)	0.158683	0.0658921
H3.1K4acK9acK18ac	H3.1(1-20)	0.154208	0.0248814
H4K12ac	H4(1-23)	0.151124	0.131813
H3.1K9me1S10p	H3.1(1-20)	0.150647	0.102679
H3.1R8me2aK9me1	H3.1(1-20)	0.150055	0.0629188
H3.1R2me2aK4me3S10p	H3.1(1-20)	0.148217	0.0833272
H3.1K4me3K9acS10pK14acK18ac	H3.1(1-20)	0.146753	0.117686
H3.1K4ac	H3.1(1-20)	0.144149	0.130825
H3.1K18ac	H3.1(1-20)	0.141833	0.0574682
H3.1K4acK9acK14acK18ac	H3.1(1-20)	0.139888	0.197831
H3.1R17me2s	H3.1(1-22)	0.137141	0.0849209
H3.1Cit2K4me3K9acK14acK18ac	H3.1(1-20)	0.135824	0.0187129
H3.1R2me2sK4me3K9acK14acK18ac	H3.1(1-20)	0.133967	0.076813
H3.1R8me1K9me3	H3.1(1-20)	0.13396	0.0302106
H3.1K9me3S10p	H3.1(1-20)	0.132897	0.115921
H3.1Cit2	H3.1(1-20)	0.130797	0.131178
H3.1R17me1	H3.1(1-22)	0.130338	0.149696
H3.1K4me3K9me3	H3.1(1-20)	0.1303	0.0805003
H3.1K4me3K9acS10p	H3.1(1-20)	0.129853	0.0501211
H4(11-27)	H4(11-27)	0.127981	0.101064
H3.1K4acK9me1K14acK18ac	H3.1(1-20)	0.127805	0.0649748
H3.1R8me2sK9me3	H3.1(1-20)	0.127078	0.0450389
H2A(1-17)	H2A(1-17)	0.124329	0.111389
H4R3me1K5acK8acK12acK16acK20ac	H4(1-23)	0.122522	0.0504908
H3.1K4me3K14ac	H3.1(1-20)	0.117545	0.0733526
H3.1K4acK9acK14ac	H3.1(1-20)	0.116493	0.123024
H4K5acK8acK12acK16ac	H4(1-23)	0.115768	0.000559548
H4S1pR3me2s	H4(1-23)	0.114683	0.0338494
yH3K36me3	yeast(S.c.)H3.1(27-45)	0.113689	0.102184
yH3.1(27-45)	yeast(S.c.)H3.1(27-45)	0.112742	0.0571113
H3.3K27me1	H3.3(15-34)	0.112682	0.0913874
H2AS1pR3me2aK5ac	H2A(1-17)	0.110216	0.0192481
H3.1K4acK14acK18ac	H3.1(1-20)	0.107063	0.0288391
H3.3K18me3	H3.3(15-43)	0.10414	0.0178359
H4S1pR3me2a	H4(1-23)	0.103152	0.0503605
H3.1K9acK14acK18ac	H3.1(1-20)	0.10306	0.0774441
H3.1K9ac	H3.1(1-20)	0.102179	0.0546368
H2BK5me1	H2B(1-24)	0.101173	0.00281088
H3.3R26me2aK27me3	H3.3(15-34)	0.100326	0.0174151
H3.1R2me2aT3pK4me3K9acK14acK18ac	H3.1(1-20)	0.099335	0.0975694
H3.1K4me3K9acK14acK18ac	H3.1(1-20)	0.0973275	0.137642
H3.1R2me2aK4me3	H3.1(1-20)	0.0968713	0.049684
H3.1K4acK9me3K14acK18ac	H3.1(1-20)	0.0965686	0.112879
H3.1K4me3K14acK18ac	H3.1(1-20)	0.0943195	0.00735826
H3.1K4me3R8me2sK9me3	H3.1(1-20)	0.0927817	0.026142
H3.1K4me3K9acK18ac	H3.1(1-20)	0.0914959	0.0258921
H4K20me3	H4(11-27)	0.0910206	0.104468
H2AS1pK5acK9acK13acK15ac	H2A(1-17)	0.0902427	0.0894786
H3.1K4me3K18ac	H3.1(1-20)	0.0889465	0.0526268
H3.1K4me1	H3.1(1-20)	0.0887074	0.0351773
H4K8ac	H4(1-23)	0.086957	0.103959
H3.1R2me1K4me3	H3.1(1-20)	0.0837862	0.0456733
H3.1T3p	H3.1(1-20)	0.0822773	0.0675705
H4K5acK12ac	H4(1-23)	0.0801264	0.0409996
H3.3(15-34)	H3.3(15-34)	0.079881	0.00430311
H3.1K4acK18ac	H3.1(1-20)	0.0770382	0.0573566
H3.1K4N3	H3.1(1-20)	0.0761831	0.00263543
H4K16ac	H4(1-23)	0.0709713	0.0160181
H3.1T6p	H3.1(1-20)	0.0704509	0.0205845
H3.1R17me2a	H3.1(1-22)	0.0678916	0.0232656
H2AS1pK5acK9acK13acK15ac(noN-ac)	H2A(1-17)	0.0676887	0.0926067
yH3K36ac	yeast(S.c.)H3.1(27-45)	0.0674723	0.0421552
H3.1K4me1K9acK18ac	H3.1(1-20)	0.0658158	0.010556
H2AK5ac	H2A(1-17)	0.0655454	0.0116089
H3.1.1(74-84)N-ac	H3.1(74-84)	0.0624835	0.00362936
H3.1K4me3K9acK14ac	H3.1(1-20)	0.0622913	0.042416
H4R3me2a	H4(1-23)	0.061627	0.0159639
H3.3(75-94)	H3.3(75-94)	0.0601775	0.026763
H3.1T3pK4me3K9acK14acK18ac	H3.1(1-20)	0.0588302	0.0428259
H3.1K9me3	H3.1(1-20)	0.0587053	0.0484164
H3.1.1(120-135)	H3.1(120-135)	0.0579713	0.0633033
H3.1K4acK9ac	H3.1(1-20)	0.0558302	0.0581403
H3.1R2me2a	H3.1(1-20)	0.053571	0.0209087
H4R3me2s	H4(1-23)	0.0508671	0.00528831
H3.1R2me1K4me3K9acK14acK18ac	H3.1(1-20)	0.049174	0.016276
H3.1K9acS10p	H3.1(1-20)	0.0480978	0.0231876
H4R3me2sK5acK8acK12acK16acK20ac	H4(1-23)	0.0472485	0.0668195
H3.1T6pK9acK14acK18ac	H3.1(1-20)	0.0466362	0.0455152
H3.1Cit2K4acK9acK14acK18ac	H3.1(1-20)	0.0456786	0.0032234
H3.3K27me3	H3.3(15-34)	0.0456727	0.0645909
H3.3(15-41)	H3.3(15-43)	0.0448958	0.0606371
H3.1T3pK4me3	H3.1(1-20)	0.0446035	0.0158215
H2AS1pCit3K5ac	H2A(1-17)	0.0441801	0.0333131
H2BK5me3	H2B(1-24)	0.0440437	0.0503661
H3.1K4acK9acS10pK14acK18ac	H3.1(1-20)	0.0438537	0.0513981
H3.1T3p	H3.1(1-20)	0.042534	0.0106936
H4R3me1	H4(1-23)	0.0402103	0.056866
H3.1K9acK18ac	H3.1(1-20)	0.0363997	0.0141934
H3.1K79me3	H3.1(74-84)	0.0345196	0.0252629
H2AR3me2aK5ac	H2A(1-17)	0.0344403	0.015561
H3.1K4me3T6pK9acK14acK18ac	H3.1(1-20)	0.0315653	0.0446401
H3.1R2me2aT3pK4me3	H3.1(1-20)	0.0311087	0.011479
H4S1pR3me1	H4(1-23)	0.026979	0.0180191
H3.1R2me2aK4me3K9acK14acK18ac	H3.1(1-20)	0.0229718	0.00659845
H3.1R2me2aK4me3K9acS10pK14acK18ac	H3.1(1-20)	0.0224838	0.0317969
H3.1S10p	H3.1(1-20)	0.0218016	0.021388
H3.1.1(74-84)	H3.1(74-84)	0.0199959	0.0282784
H2AS1pK5ac	H2A(1-17)	0.0153575	0.0190524
H2AK5acK9acK13acK15ac	H2A(1-17)	0.011299	0.00521194
H3.1K79me1	H3.1(74-84)	0.00973585	0.0137686
H2ACit3K5ac	H2A(1-17)	0.00959915	0.0118873
H4K5ac	H4(1-23)	0.0093149	0.00241489
H3.1K4me3S10p	H3.1(1-20)	0.00607983	0.00473103
H2B(1-24)	H2B(1-24)	0.00462036	0.00653417

## Sheet: Millipore 07449
Supplementary Table S2: Histone Peptide Microarray Results - Millipore 07-449 (anti-H3K27me3) hits
Annotation	Protein/Length	Avg Signal	Avg Error
H3.3K18me3	H3.3(15-43)	0.252362	0.010775
H3.3K18me3K36me3	H3.3(15-43)	0.248226	0.00368057
H3.3R26me2aK27me3	H3.3(15-34)	0.243313	0.00606097
H3.3K27me3	H3.3(15-34)	0.220548	0.014638
H2BK5me3	H2B(1-24)	0.163479	0.0114356
H3.1K9me3	H3.1(1-43)	0.16217	0.0216134
H3.1K4me3K9me3	H3.1(1-20)	0.128151	0.0343858
H3.3K27me3S28p	H3.3(15-34)	0.110526	0.0115859
H3.1R2me1K4me3	H3.1(1-20)	0.0719483	0.01113
H3.3K36me3	H3.3(27-46)	0.0694867	0.0157083
H3.1K4me3R8me2aK9me3	H3.1(1-20)	0.0632934	0.00985149
H3.1K4me3R8me2sK9me3	H3.1(1-20)	0.0573758	0.00764855
H3.1K4me3K9ac	H3.1(1-20)	0.0569721	0.00840847
H3.1K4me3K9acK18ac	H3.1(1-20)	0.0540872	0.00431539
H3.1R2me1K4me3K9acK14acK18ac	H3.1(1-20)	0.0538115	0.0105674
H3.1K4me3K9acK14ac	H3.1(1-20)	0.0536638	0.00344657
H3.1R8me2sK9me3	H3.1(1-20)	0.0535653	0.00923764
H4K20me3	H4(1-23)	0.0520194	0.00625684
H3.1K4me3K9me2	H3.1(1-15)	0.0485535	0.00478838
H3.1K9me3	H3.1(1-20)	0.0466335	0.00897637
H3.1K36me3	H3.1(21-44)	0.0435516	0.00402402
H3.1K4acK9me3K14acK18ac	H3.1(1-20)	0.0400365	0.0062326
H3.1R8me1K9me3	H3.1(1-20)	0.0382642	0.00921269
H3.1K4me3K18ac	H3.1(1-20)	0.0347912	0.0137807
H3.1K4me3K9acK14acK18ac	H3.1(1-20)	0.034434	0.00497884
H3.1K9me3S10p	H3.1(1-20)	0.0331244	0.00360663
H3.1Cit2K4me3K9acK14acK18ac	H3.1(1-20)	0.0317979	0.0139033
H3.1K4me3	H3.1(1-20)	0.0314998	0.0046105
H4K12acK16ac	H4(11-27)	0.0288159	0.0131034
H4K5proK8proK12pro	H4(1-23)	0.028555	0.0106643
H3.1K4me3K14ac	H3.1(1-20)	0.0265766	0.00681785
H3.1R2me2aK4me3K9acK14acK18ac	H3.1(1-20)	0.0257805	0.00803653
H3.1.1(15-34)	H3.1(15-34)	0.0245525	0.0133565
H3.1R2me2sK4me3K9acK14acK18ac	H3.1(1-20)	0.0227858	0.00150026
H4K5acK8ac	H4(1-23)	0.0219517	0.0092002
H3.1R2me2aK4me3	H3.1(1-20)	0.0215649	0.00536614
H3.1T6pK9me3	H3.1(1-20)	0.0213187	0.00458356
H3.1R2me2aK4me3S10p	H3.1(1-20)	0.0204761	0.0098305
H3.1K4me2K9acK14acK18ac	H3.1(1-20)	0.020417	0.0101266
H3.1K4acK9me3	H3.1(1-20)	0.0193213	0.00544689
H3.1K4me3K9acS10pK14acK18ac	H3.1(1-20)	0.0191862	0.00898156
H3.1K14me3	H3.1(1-20)	0.0188768	0.00381801
H3.1R8me2aK9me3	H3.1(1-20)	0.0182691	0.00638847
H2A.X(132-142)	H2A.X(132-142)	0.0173844	0.00854338
H4K5butK8butK12but	H4(1-23)	0.0159053	0.0041626
H2BK5me1	H2B(1-24)	0.015809	0.00725487
H3.1K4me3K14acK18ac	H3.1(1-20)	0.0145262	0.00408575
H4K20me3	H4(11-27)	0.014498	0.00536449
H3.1.1(1-20)N-ac	H3.1(1-20)	0.0136723	0.00618405
H3.1K4me3	H3.1(1-11)	0.0136132	0.00612691
H3.1R2me2sK4me3	H3.1(1-20)	0.0135022	0.00537483
H3.1K27acK36me3	H3.1(21-44)	0.0134417	0.00335506
H3.1K18me3	H3.1(1-20)	0.0132095	0.00604774
H3.1K4me3	H3.1(1-7)	0.0130872	0.00467647
H4K5acK12ac	H4(1-23)	0.0127074	0.0057346
H3.3(15-41)	H3.3(15-43)	0.0126385	0.00608224
H3.1Cit2K4me3	H3.1(1-20)	0.0126286	0.00568238
H3.1K36me3	H3.1(1-43)	0.0111404	0.0052459
H3.1.1(30-49)	H3.1(30-49)	0.0106101	0.00475015
H3.1R17me2a	H3.1(1-22)	0.0103161	0.00769941
H3.3S31pK36me3	H3.3(27-46)	0.010167	0.00467009
H3.1K9me2K27me2	H3.1(6-30)	0.00965087	0.00211444
H3.3K36me1	H3.3(27-45)	0.00957627	0.00440494
H3.1K4me3T6p	H3.1(1-20)	0.00942857	0.00471249
H2A.Z.1K4acK7acK11ac	H2A.Z.1(1-19)	0.0092598	0.00343208
H3.1R2me2aK4me2	H3.1(1-20)	0.00831594	0.00453407
H2A.Z.1K4RK7RK11R	H2A.Z.1(1-19)	0.00811902	0.00375605
H3.3S28p	H3.3(15-34)	0.00806979	0.00452688
H3.1T3pK4me3K9acK14acK18ac	H3.1(1-20)	0.00774764	0.00774764
H3.1K4me3K9acS10p	H3.1(1-20)	0.0077364	0.00499853
H3.3K36meT32p	H3.3(27-45)	0.00769986	0.00388558
yH2AS121p	yeast(S.c.)H2A(112-129)	0.00762393	0.0031273
H3.1R2me2aT3pK4me3	H3.1(1-20)	0.00759717	0.00350795
H4K12acK20ac	H4(1-23)	0.00743824	0.00343578
H3.1R2me2aK9me2	H3.1(1-20)	0.00740024	0.0043037
H3.1K14ac	H3.1(1-32)	0.00731162	0.00398186
H3.1K9me2	H3.1(1-32)	0.00702747	0.00450953
H2A.Z.1(1-19)N-ac	H2A.Z.1(1-19)	0.00700639	0.0036055
H3.1(105-124)	H3.1(105-124)	0.00699515	0.00283693
H3.1.1(21-44)	H3.1(21-44)	0.00677008	0.00465536
H2BK16ac	H2B(1-24)	0.00663223	0.0040236
H3.1T6pR8me2aK9me3	H3.1(1-20)	0.00663084	0.00499354
H2AS1pCit3K5ac	H2A(1-17)	0.00642546	0.00379763
H4K8acK12ac	H4(1-23)	0.00639592	0.00470344
H3.1K27acK36me1	H3.1(21-44)	0.00633684	0.00319633
H3.1K9me2	H3.1(1-15)	0.00633684	0.00446697
H3.1K9acK18ac	H3.1(1-20)	0.00606253	0.00434508
H3.3T32p	H3.3(27-45)	0.00600346	0.00312257
H3.1K36me2	H3.1(21-44)	0.00582622	0.00368483
H3.1R2me2aT3pK4me3K9acK14acK18ac	H3.1(1-20)	0.00572776	0.00363669
H3.1K4acK9me2K14acK18ac	H3.1(1-20)	0.00566729	0.00366318
H2A(10-25)	H2A(10-25)	0.00542114	0.00250824
H4K8acK12acK16ac	H4(1-23)	0.00525375	0.00324581
H3.1K23me3	H3.1(15-34)	0.00516513	0.00268565
H3.1K18-Nle	H3.1(11-26)	0.00513559	0.00237916
H4K5acK8me1K12ac	H4(1-23)	0.00512575	0.00252697
H3.3K18acK23acK27ac	H3.3(15-34)	0.00503852	0.00353291
H3.1R2me2a	H3.1(1-20)	0.00497944	0.00460213
H3.1K4acK14acK18ac	H3.1(1-20)	0.00497805	0.00242535
H3.1T6pK9acK14acK18ac	H3.1(1-20)	0.00476282	0.00315271
H3.1K4acK9me1K14acK18ac	H3.1(1-20)	0.00467282	0.00230014
H3.1K36ac	H3.1(21-44)	0.0046039	0.00273324
H3.1K56ac	H3.1(52-61)	0.00459544	0.00353139
H3.1S10p	H3.1(1-20)	0.00454621	0.00305151
H2BK15ac	H2B(1-24)	0.00439851	0.00324479
H3.1K9me2K14ac	H3.1(1-20)	0.00428036	0.00305985
H3.3K36me3	H3.3(15-43)	0.00423819	0.00163893
H2BK12ac	H2B(1-24)	0.0041805	0.00226453
H3.1K9me2K27me1	H3.1(1-32)	0.00414112	0.00210341
H3.3K27me2S28p	H3.3(15-34)	0.00376696	0.00177773
H3.1K27ac	H3.1(15-34)	0.00371634	0.00242426
H3.1K23me1	H3.1(15-34)	0.00361788	0.00157228
H4S1pR3me2s	H4(1-23)	0.00360942	0.00311714
H3.1K4me3S10p	H3.1(1-20)	0.00349126	0.00157649
H3.1K14me2	H3.1(1-20)	0.00348142	0.00191416
H3.3K27me1	H3.3(15-34)	0.00339419	0.00225144
H3.3K27me2	H3.3(15-34)	0.00330419	0.00185491
H2A.Z.2K4acK7acK11ac	H2A.Z.2(1-19)	0.00329573	0.00217402
H3.1R8me1K9me2	H3.1(1-20)	0.00318603	0.00197936
H3.1K27acK36me2	H3.1(21-44)	0.00308896	0.0021143
H3.1.1(1-32)	H3.1(1-32)	0.00306926	0.00288594
H4K5acK8acK12ac	H4(1-23)	0.0029708	0.00187915
H3.1K79me2	H3.1(74-84)	0.00296095	0.00264547
H3.1Cit2K4me2	H3.1(1-20)	0.00285265	0.00240243
H4R3me2sK5acK8acK12acK16acK20ac	H4(1-23)	0.00266557	0.00195195
H4K5me1K8acK12acK16ac	H4(1-23)	0.00252772	0.00170844
H3.3R26me2aK27me1	H3.3(15-34)	0.0023294	0.00197906
H3.1K4me1K18ac	H3.1(1-20)	0.00227171	0.00151498
H4K5me1	H4(1-23)	0.00224218	0.00142984
H3.1R17me2s	H3.1(1-22)	0.00209448	0.00206089
H3.1K36me1	H3.1(21-44)	0.0020734	0.000974042
H3.3R26me2a	H3.3(15-34)	0.00196648	0.00159056
H4K5me1K8acK12me1	H4(1-23)	0.00193555	0.00130957
H4K16ac	H4(1-23)	0.00189894	0.00189894
H4K8acK20ac	H4(1-23)	0.00171186	0.00171186
H2AK5acK9acK13acK15ac	H2A(1-17)	0.00167109	0.00137831
H3.1K9me1	H3.1(1-20)	0.0016514	0.00110674
H4K12acK16acK20me1	H4(11-27)	0.00164155	0.00163142
H4K16acK20ac	H4(1-23)	0.00162186	0.00153088
H3.1K9-Nle	H3.1(1-20)	0.00158247	0.00103987
H2A.Z.1 unmod (1-19)	H2A.Z.1(1-19)	0.00132786	0.00132786
H3.1R17me1	H3.1(1-22)	0.00131801	0.00131801
H3.1K18ac	H3.1(1-32)	0.00128847	0.00128847
H3.1K4me1K9me2	H3.1(1-15)	0.00126878	0.00126878
H3.3K23-Nle	H3.3(15-31)	0.00104232	0.00104232
H2AS1pK5acK9acK13acK15ac(noN-ac)	H2A(1-17)	0.00102262	0.00102262
H4K12acK16acK20me3	H4(11-27)	0.00098324	0.00098324
H4K12me1	H4(1-23)	0.000963547	0.000963547
H3.3K18acK23acK27acS28p	H3.3(15-34)	0.000962158	0.000617819
H3.1T11p	H3.1(1-20)	0.000952312	0.000602343
H3.1.1(15-34)	H3.1(15-34)	0.000943855	0.000943855
H2A.Z.1K4acK7acK11acN-ac	H2A.Z.1(1-19)	0.000855238	0.000855238
H3.1R2me2aK4me3K9acS10pK14acK18ac	H3.1(1-20)	0.000835545	0.000835545
H3.1K18ac	H3.1(1-25)	0.000756775	0.000756775
yH2A(112-129)	yeast(S.c.)H2A(112-129)	0.000675228	0.000385562
H3.1T3p	H3.1(1-20)	0.000658312	0.000658312
H4K12acK5QK8QK16QK20Q	H4(1-23)	0.000618927	0.000618927
H3.3K27acS28p	H3.3(15-34)	0.000599235	0.000599235
H3.1K9me2	H3.1(1-20)	0.000579542	0.000579542
H4K5acK12acK16ac	H4(1-23)	0.000530311	0.000530311
H4K5acK16ac	H4(1-23)	0.000500772	0.000500772
H3.1K56me3	H3.1(52-61)	0.000441694	0.000441694
H3.1K4acK9acK18ac	H3.1(1-20)	0.000441694	0.000441694
H2A.XS139p	H2A.X(132-142)	0.000313692	0.000313692
H3.1K23ac	H3.1(1-32)	0.000294	0.000294
H3.1K14-Nle	H3.1(1-20)	0.000284154	0.000284154
H3.1.1(52-61)	H3.1(52-61)	0.000274307	0.000274307
H3.1.1(120-135)	H3.1(120-135)	0.000234922	0.000234922
H3.1K4me3T6pK9acK14acK18ac	H3.1(1-20)	0.000146306	0.000146306
H3.1T3pK4me3	H3.1(1-20)	9.70742e-05	9.70742e-05
H3.1R17me2a	H3.1(1-25)	8.58392e-05	7.61423e-05
H3.3(15-34)	H3.3(15-34)	4.78427e-05	4.78427e-05

## Sheet: CST 9733
Supplementary Table S2: Histone Peptide Microarray Results - CST 9733 (anti-H3K27me3) hits
Annotation	Protein/Length	Avg Signal	Avg Error
H3.3K27me3	H3.3(15-34)	1	0.0237959
H3.3R26me2aK27me3	H3.3(15-34)	0.913999	0.0617451
H3.3K27me3S28p	H3.3(15-34)	0.155866	0.0154286
H3.3K18me3	H3.3(15-43)	0.0654028	0.0116312
H3.1K9me2K27me2	H3.1(6-30)	0.0468385	0.00392559
H3.3K18me3K36me3	H3.3(15-43)	0.0415379	0.00328182
H3.1K4me3K9me3	H3.1(1-20)	0.0207367	0.00476281
H3.1K4me3R8me2sK9me3	H3.1(1-20)	0.0180499	0.00121457
H3.1R8me1	H3.1(1-20)	0.0173527	0.00820459
H3.1T6pK9me3	H3.1(1-20)	0.0147066	0.00310127
H3.1K4acK9me3K14acK18ac	H3.1(1-20)	0.0131748	0.00227056
H3.1K4me3R8me2aK9me3	H3.1(1-20)	0.0131627	0.00321024
H3.1R8me2sK9me1	H3.1(1-20)	0.0127736	0.00448536
H3.1R2me2aK4me3S10p	H3.1(1-20)	0.0115658	0.00517614
H3.3K27me2	H3.3(15-34)	0.0114971	0.000623733
H3.1K9me2	H3.1(1-32)	0.0114686	0.00518265
H3.1R8me2sK9me3	H3.1(1-20)	0.0103665	0.00115688
H3.1K9me3	H3.1(1-20)	0.0102692	0.00364802
H3.1K4me3K9acK18ac	H3.1(1-20)	0.00986801	0.00215117
H3.1K4me3K9acK14acK18ac	H3.1(1-20)	0.00962486	0.000935927
H3.1R2me1K4me3K9acK14acK18ac	H3.1(1-20)	0.00900483	0.00168622
H3.1T6pR8me2aK9me3	H3.1(1-20)	0.00894405	0.00193146
H3.1K4me3K9ac	H3.1(1-20)	0.00889542	0.00352285
H3.1R8me2aK9me3	H3.1(1-20)	0.00885755	0.00341088
H3.1K4acK9me3	H3.1(1-20)	0.00836049	0.00101857
H3.1K18me3	H3.1(1-20)	0.00766752	0.0013474
H3.1R2me2aK4me3K9acK14acK18ac	H3.1(1-20)	0.00763105	0.000932764
H3.1K4me3K14acK18ac	H3.1(1-20)	0.00697455	0.00136216
H3.1K4me3K18ac	H3.1(1-20)	0.00688526	0.00310924
H3.1Cit2K4me3K9acK14acK18ac	H3.1(1-20)	0.00660983	0.00166357
H3.1Cit2	H3.1(1-20)	0.00549652	0.00549652
H3.1R8me1K9me3	H3.1(1-20)	0.00541841	0.00178352
H3.1K4me3K9me2	H3.1(1-15)	0.00529684	0.000702123
H3.1K4me3K9acK14ac	H3.1(1-20)	0.00504153	0.000856486
H3.1K4me3K9acS10p	H3.1(1-20)	0.00494427	0.00201346
H3.1K4me3K14ac	H3.1(1-20)	0.00462399	0.00211852
H3.1K4me3T6pK9acK14acK18ac	H3.1(1-20)	0.00442947	0.00199505
H3.3K27me2S28p	H3.3(15-34)	0.0042228	0.00193674
H2BK5me3	H2B(1-24)	0.00350971	0.000680117
H3.1R2me2sK4me2	H3.1(1-20)	0.00321094	0.00321094
H3.3K36me3	H3.3(27-46)	0.00263018	0.00121146
H3.1R2me1K4me3	H3.1(1-20)	0.0023426	0.000535366
H3.1K4me3S10p	H3.1(1-20)	0.00230613	0.00058104
H3.3K36meT32p	H3.3(27-45)	0.00222619	0.00222619
H3.1R2me2sK4me3	H3.1(1-20)	0.00218036	0.00100135
H3.1Cit2K4me3	H3.1(1-20)	0.00216024	0.000878314
H3.1K4me3K9acS10pK14acK18ac	H3.1(1-20)	0.00202651	0.000441966
H3.1K4me3T6p	H3.1(1-20)	0.00181843	0.000643751
H3.1K4me3	H3.1(1-20)	0.00181704	0.000827015
H3.1R2me2aK4me3K9acS10pK14acK18ac	H3.1(1-20)	0.00163328	0.000759315
H3.1R2me2aK4me3	H3.1(1-20)	0.00132138	0.000337441
H4K12acK16acK20me1	H4(11-27)	0.000998301	0.000998301
H2BK5me2	H2B(1-24)	0.000867365	0.000623095
H3.1R2me1K4me2	H3.1(1-20)	0.00084305	0.000430196
H3.1R8me2aK9me2	H3.1(1-20)	0.000782264	0.000364893
H3.1R2me2sK4me3K9acK14acK18ac	H3.1(1-20)	0.000782264	0.000493782
H3.3K36me1	H3.3(27-45)	0.000782264	0.000627307
H3.1K4me2T6pK9acK14acK18ac	H3.1(1-20)	0.000645738	0.000645738
H3.1K36me3	H3.1(21-44)	0.000609266	0.000609266
H3.1.1(15-34)	H3.1(15-34)	0.000548479	0.000548479
H3.1K9me2	H3.1(1-20)	0.000529754	0.0001666
H3.1R2me2aT3pK4me3K9acK14acK18ac	H3.1(1-20)	0.000514802	0.000233287
H3.1R2me2aK9me2	H3.1(1-20)	0.000502644	0.000231271
H3.1K4me2K9me2	H3.1(1-15)	0.000491885	0.000309022
H3.3R26me2a	H3.3(15-34)	0.000463377	0.000463377
H2B(1-24)	H2B(1-24)	0.000426905	0.000426905
H4(11-27)	H4(11-27)	0.000416145	0.0004001
H4K12acK20ac	H4(1-23)	0.000414748	0.000414748
H2AS1pR3me2aK5ac	H2A(1-17)	0.00040259	0.00040259
H3.3K23-Nle	H3.3(15-31)	0.000378276	0.000378276
H4K12acK5QK8QK16QK20Q	H4(1-23)	0.000366118	0.000366118
H4K20me2	H4(11-27)	0.000353961	0.000353961
H4K12ac	H4(1-23)	0.000353961	0.000353961
H3.1K4acK9acK14acK18ac	H3.1(1-20)	0.000341804	0.000341804
yH3K36me3	yeast(S.c.)H3.1(27-45)	0.000321681	0.000171247
H3.1K9me2K14ac	H3.1(1-20)	0.000320284	0.000143647
H4R3me1K5acK8acK12acK16acK20ac	H4(1-23)	0.000281017	0.000281017
H3.1K9-Nle	H3.1(1-20)	0.000270257	0.00017196
H2BK20ac	H2B(1-24)	0.000244545	0.000244545
H3.1R8me2sK9me2	H3.1(1-20)	0.000221628	0.000180049
H3.3K27acS28p	H3.3(15-34)	0.00022023	0.00022023
H3.1.1(1-43)	H3.1(1-43)	0.000171601	0.000171601
H3.3K23ac	H3.3(15-34)	0.000171601	0.000171601
H3.1K4me3	H3.1(1-7)	0.000148683	0.000147013
H4K12acK16acK20me2	H4(11-27)	0.000148683	9.59032e-05
H3.1K4me2T6p	H3.1(1-20)	0.000137924	8.64295e-05
H2A.XK5ac	H2A.X(1-17)	0.000135128	0.000135128
H4K5butK8butK12but	H4(1-23)	0.000135128	0.000135128
H4K12me1	H4(1-23)	0.000135128	0.000135128
H4K8acK12ac	H4(1-23)	0.000135128	0.000135128
H3.1K4me1K9me2	H3.1(1-15)	0.000112211	0.000110543
H3.1Cit2K4me2	H3.1(1-20)	0.000110814	0.000110814
H4R3me1	H4(1-23)	9.86564e-05	9.86564e-05
H4K5acK8me1K12acK16ac	H4(1-23)	7.43417e-05	7.43417e-05
H3.1K9acK14ac	H3.1(1-20)	7.43417e-05	7.43417e-05
yH2A(10-25)	yeast(S.c.)H2A(10-25)	6.21843e-05	6.21843e-05
H2AK5acK9acK13acK15ac(noN-ac)	H2A(1-17)	6.21843e-05	6.21843e-05
H3.1K23me3	H3.1(15-34)	5.2822e-05	3.72253e-05
H4R3me2sK5acK8acK12acK16acK20ac	H4(1-23)	5.0027e-05	5.0027e-05
H4K12acK16ac	H4(1-23)	3.92671e-05	3.7615e-05
H2A.X(1-17)	H2A.X(1-17)	3.78696e-05	3.78696e-05
H3.1.1(52-61)	H3.1(52-61)	3.78696e-05	3.78696e-05
H3.1K4acK9me2K14acK18ac	H3.1(1-20)	3.78696e-05	3.78696e-05
H4K12acK16ac	H4(11-27)	3.78696e-05	3.78696e-05
H3.3(75-94)	H3.3(75-94)	2.57122e-05	2.57122e-05
H3.1T3p	H3.1(1-20)	2.57122e-05	2.57122e-05
H3.1K4me3	H3.1(1-11)	1.49524e-05	1.33458e-05
H2ACit3K5ac	H2A(1-17)	1.35549e-05	1.35549e-05
H3.1.1(30-49)	H3.1(30-49)	1.35549e-05	1.35549e-05
H3.1R17me1	H3.1(1-22)	1.35549e-05	1.35549e-05
H3.1K4me1K18ac	H3.1(1-20)	1.35549e-05	1.35549e-05
H4K5me1K8acK12acK16ac	H4(1-23)	1.39751e-06	1.39751e-06
H2A.B	H2A.B(1-20)	0	0

## Sheet: Abcam ab8895
Supplementary Table S2: Histone Peptide Microarray Results - Abcam ab8895 (anti-H3K4me1) hits
Annotation	Protein/Length	Avg Signal	Avg Error
H3.1K4me1K9acK14acK18ac	H3.1(1-20)	0.970245	0.017081
H3.1K4me1	H3.1(1-20)	0.890047	0.00841675
H3.1K4me1K9acK18ac	H3.1(1-20)	0.772944	0.026226
H3.1K4me1K9me2	H3.1(1-15)	0.757805	0.0118465
H3.1K4me1K18ac	H3.1(1-20)	0.734295	0.0151392
H3.1R8me2aK9me1	H3.1(1-20)	0.51295	0.0162417
H3.1K4acK9me1K14acK18ac	H3.1(1-20)	0.505898	0.0197593
H3.1K4me2K9acK14acK18ac	H3.1(1-20)	0.49986	0.00971994
H3.1K9me1	H3.1(1-20)	0.477189	0.00921365
H3.1K9me3	H3.1(1-43)	0.440022	0.0377392
H3.1K4me2K9acK18ac	H3.1(1-20)	0.40619	0.0140202
H3.1K36me3	H3.1(1-43)	0.374473	0.00972469
H3.1R8me2sK9me1	H3.1(1-20)	0.363465	0.00951504
H3.1K9me2K27me1	H3.1(1-32)	0.347355	0.00556586
H3.1K18ac	H3.1(1-32)	0.342145	0.0110225
H3.1.1(1-32)	H3.1(1-32)	0.339835	0.0201613
H3.1K9me2	H3.1(1-32)	0.339017	0.00477851
H3.1K14ac	H3.1(1-32)	0.324892	0.0113687
H3.1K4me2	H3.1(1-20)	0.309349	0.00893658
H3.1R2me1K4me2	H3.1(1-20)	0.297611	0.0098235
H3.1K23ac	H3.1(1-32)	0.293174	0.0113636
H3.1K9me2K14ac	H3.1(1-20)	0.287507	0.0356928
H3.1R2me2sK4me2	H3.1(1-20)	0.27785	0.00963701
H3.1K9acK14acK18ac	H3.1(1-20)	0.26913	0.011034
H3.1R2me2aK4me2	H3.1(1-20)	0.265534	0.0276933
H3.1K9acK18ac	H3.1(1-20)	0.259506	0.0177973
H3.1K9acK14ac	H3.1(1-20)	0.257021	0.00869587
H3.1K4me2K9me2	H3.1(1-15)	0.25337	0.00931962
H3.1K14ac	H3.1(1-20)	0.252683	0.0167969
H3.1K9me2	H3.1(1-20)	0.228388	0.0166031
H3.1R17me2a	H3.1(1-22)	0.226677	0.00887173
H3.1R2me2aK9me2	H3.1(1-20)	0.226045	0.00976293
H3.1K18me2	H3.1(1-20)	0.217729	0.0150906
H3.1R17me2a	H3.1(1-25)	0.217587	0.00706195
H3.1R17me1	H3.1(1-22)	0.21423	0.00916035
H3.1K4me2T6pK9acK14acK18ac	H3.1(1-20)	0.209293	0.0127646
H3.1Cit2K4me2	H3.1(1-20)	0.204824	0.0173085
H3.1K18me1	H3.1(1-20)	0.204432	0.0090922
H3.1R17me2aK18ac	H3.1(1-25)	0.201554	0.0140082
H3.1R17me2s	H3.1(1-22)	0.19435	0.0107009
H3.1K4me2T6p	H3.1(1-20)	0.191701	0.0165462
H3.1.1(1-25)	H3.1(1-25)	0.189009	0.00931397
H3.1K18me3	H3.1(1-20)	0.186982	0.00565603
H3.1K9acS10p	H3.1(1-20)	0.185194	0.0104247
H3.1K14acK18ac	H3.1(1-20)	0.174099	0.0166169
H3.1K9ac	H3.1(1-20)	0.167995	0.00634531
H3.1T11p	H3.1(1-20)	0.165662	0.00499817
H3.1K18ac	H3.1(1-20)	0.159493	0.0340549
H3.1K9me2S10p	H3.1(1-20)	0.156834	0.00486315
H3.1R8me1K9me3	H3.1(1-20)	0.155973	0.00919023
H3.1K9me3	H3.1(1-20)	0.151777	0.014381
H3.1K14me2	H3.1(1-20)	0.149978	0.012396
H3.1K14me3	H3.1(1-20)	0.148038	0.00924444
H3.1K9-Nle	H3.1(1-20)	0.144114	0.00494953
H3.1(1-20)	H3.1(1-20)	0.142185	0.0115482
H3.1K9me3S10p	H3.1(1-20)	0.140855	0.00595885
H3.1R8me1K9me2	H3.1(1-20)	0.138011	0.0118891
H3.1K18ac	H3.1(1-25)	0.131885	0.0187197
H3.1R8me2aK9me2	H3.1(1-20)	0.126904	0.00326749
H3.1K23me1	H3.1(15-34)	0.124016	0.00381483
H3.1K9me1S10p	H3.1(1-20)	0.123395	0.00708618
H3.1R8me2sK9me3	H3.1(1-20)	0.122545	0.00695087
H3.1K36me2	H3.1(21-44)	0.114392	0.0422247
H3.1R2me2a	H3.1(1-20)	0.111918	0.00217897
H3.1R8me2sK9me2	H3.1(1-20)	0.111057	0.00828848
H3.1R8me2aK9me3	H3.1(1-20)	0.109618	0.0074894
H3.1R8me1	H3.1(1-20)	0.104604	0.014515
H3.1K14-Nle	H3.1(1-20)	0.0962334	0.0142738
H2AS1pR3me2aK5ac	H2A(1-17)	0.0864389	0.0386706
H3.1T3p	H3.1(1-20)	0.0838517	0.00670563
H3.1K9me2	H3.1(1-15)	0.0741512	0.0115238
H3.1S10p	H3.1(1-20)	0.069737	0.0107893
H4K20me2	H4(11-27)	0.0660789	0.0296608
H4K5me1K8me1K12me1	H4(1-23)	0.0618785	0.00621111
H3.1R8me2a	H3.1(1-20)	0.0613771	0.00413926
H3.1K79me3	H3.1(74-84)	0.0606401	0.0271235
H2A.XS139p	H2A.X(132-142)	0.059561	0.0266977
H3.1R8me2s	H3.1(1-20)	0.0581945	0.00776691
H2AK5ac	H2A(1-17)	0.0446901	0.01699
H3.1R2me2aK4me3K9acK14acK18ac	H3.1(1-20)	0.044509	0.0201927
H3.1.1(1-20)N-ac	H3.1(1-20)	0.0395674	0.00611937
H3.3(15-41)	H3.3(15-43)	0.0348821	0.0141941
H4K5acK12ac	H4(1-23)	0.0343044	0.0114462
H3.1K4me3	H3.1(1-7)	0.0318875	0.0143377
H2A.Z.1K4RK7RK11R	H2A.Z.1(1-19)	0.0317308	0.00249112
H3.1K4N3	H3.1(1-20)	0.0303357	0.00670898
H4K5me1K8acK12me1	H4(1-23)	0.0285264	0.00855621
H4K5acK8acK12me1K16ac	H4(1-23)	0.0277307	0.00313564
H4K12acK5QK8QK16QK20Q	H4(1-23)	0.0235604	0.0109029
H3.1K36me1	H3.1(21-44)	0.0206025	0.00477081
H3.1(105-124)	H3.1(105-124)	0.0188845	0.00921524
H4K5me1	H4(1-23)	0.018315	0.0050262
H4(1-23)	H4(1-23)	0.0173709	0.016386
H3.1Cit2	H3.1(1-20)	0.0165588	0.00381796
H4K5me1K8acK12acK16ac	H4(1-23)	0.0149716	0.00707572
H3.1K36me3	H3.1(21-44)	0.0148299	0.00700538
H3.1K4me3K9me3	H3.1(1-20)	0.0148204	0.0102524
H3.1K4me3K18ac	H3.1(1-20)	0.0144566	0.00401555
H3.1K27acK36me1	H3.1(21-44)	0.0142373	0.00353634
H4K8me1	H4(1-23)	0.0137904	0.00295077
H3.3K27me1	H3.3(15-34)	0.0135111	0.00629069
H3.1R2me1K4me3	H3.1(1-20)	0.0128449	0.005761
H3.3R26me2aK27me3	H3.3(15-34)	0.0124989	0.00894167
H3.1R2me1K4me3K9acK14acK18ac	H3.1(1-20)	0.0124402	0.00424132
H4K8ac	H4(1-23)	0.0121705	0.00552367
H3.3K27ac	H3.3(15-34)	0.0110043	0.00507769
H2AR3me2aK5ac	H2A(1-17)	0.0107005	0.01015
yH2A(112-129)	yeast(S.c.)H2A(112-129)	0.0102944	0.00422594
H3.1T3p	H3.1(1-20)	0.00941157	0.00488666
H4K12me1	H4(1-23)	0.00940205	0.00432124
H3.3K36me3	H3.3(15-43)	0.0067535	0.00439262
H4K5acK8me1K12acK16ac	H4(1-23)	0.0066445	0.00381398
H3.3K18me3K36me3	H3.3(15-43)	0.00653551	0.00387458
H4R3me2aK5ac	H4(1-23)	0.00650281	0.00365671
H4S1pR3me2s	H4(1-23)	0.00595922	0.00384986
H4K5acK8acK12acK16ac	H4(1-23)	0.00552324	0.00418506
H3.3K36meT32p	H3.3(27-45)	0.00543737	0.00152969
H4S1pR3me2a	H4(1-23)	0.00539107	0.00286256
H4K12acK20ac	H4(1-23)	0.00522758	0.0034207
H3.1K9me2K27me2	H3.1(6-30)	0.00472483	0.00221528
H4R3me2a	H4(1-23)	0.00469351	0.00334662
H2BK5me1	H2B(1-24)	0.00452187	0.00452187
H2AS1pCit3K5ac	H2A(1-17)	0.00442103	0.00275427
H3.1K4me3K9me2	H3.1(1-15)	0.00439648	0.00153843
H4K20me3	H4(1-23)	0.00438288	0.0016591
H4K8acK12acK16ac	H4(1-23)	0.00419214	0.00198746
H3.1R2me2aT3pK4me3K9acK14acK18ac	H3.1(1-20)	0.00381204	0.00335296
H3.3K36me1	H3.3(27-45)	0.00349595	0.00249529
H3.1K4me3	H3.1(1-20)	0.00347415	0.00269581
H4K5acK8me1K12ac	H4(1-23)	0.00346325	0.00226434
H4K20me1	H4(11-27)	0.00345236	0.00295023
H3.1K27acK36me2	H3.1(21-44)	0.00297416	0.00297416
H4K8acK12ac	H4(1-23)	0.00290601	0.0021213
H3.1K4acK18ac	H3.1(1-20)	0.00286241	0.00176165
H4K16acK20ac	H4(1-23)	0.00279702	0.0019276
H2A.X(132-142)	H2A.X(132-142)	0.00267987	0.00267987
H2A.Z.1(1-19)N-ac	H2A.Z.1(1-19)	0.00264718	0.00264718
H3.3S28p	H3.3(15-34)	0.0021349	0.0021349
H4K8acK16ac	H4(1-23)	0.00210221	0.00210221
H4K12acK16ac	H4(11-27)	0.00208041	0.00208041
H4K12ac	H4(1-23)	0.00196051	0.00196051
H3.1K4acK14acK18ac	H3.1(1-20)	0.00150274	0.00150274
H3.1R2me2aT3pK4me3	H3.1(1-20)	0.00140465	0.00140465
H3.3(15-34)	H3.3(15-34)	0.00137195	0.00137195
H4R3me2s	H4(1-23)	0.00131745	0.00131745
H2BK16ac	H2B(1-24)	0.00125205	0.00125205
H3.1K4acK14ac	H3.1(1-20)	0.00113216	0.00113216
H4K5ac	H4(1-23)	0.000903274	0.000903274
H4K16ac	H4(1-23)	0.00078338	0.00078338
H4K5butK8butK12but	H4(1-23)	0.000717984	0.000590443
H2AS1pK5acK9acK13acK15ac(noN-ac)	H2A(1-17)	0.000685286	0.000685286
H3.3R26me2aK27me1	H3.3(15-34)	0.00060899	0.00060899
H3.3K27me2	H3.3(15-34)	0.000531319	0.000519974
H2BK15ac	H2B(1-24)	0.000521795	0.000521795
H4K5acK8ac	H4(1-23)	0.000478197	0.000478197
H2A.Z.1K4acK7acK11ac	H2A.Z.1(1-19)	0.000475446	0.000289966
H3.3T32p	H3.3(27-45)	0.000386241	0.000386241
H3.1R2me2aK4me3S10p	H3.1(1-20)	0.000369204	0.000369204
H3.1T6p	H3.1(1-20)	0.000358304	0.000358304
H3.1K4me3K14ac	H3.1(1-20)	0.000325606	0.000325606
H4R3me2aK5acK8acK12acK16acK20ac	H4(1-23)	0.000314707	0.000314707
H3.1K27acK36me3	H3.1(21-44)	0.000292908	0.000292908
H3.1K4acK9me2K14acK18ac	H3.1(1-20)	0.000216612	0.000216612
H4S1p	H4(1-23)	0.000194813	0.000194813
H3.1R2me2aK4acK9acK14acK18ac	H3.1(1-20)	0.000194813	0.000194813
H2A.Z.1K4acK7acK11acN-ac	H2A.Z.1(1-19)	4.22218e-05	4.22218e-05
H3.1K4acK9ac	H3.1(1-20)	4.22218

## Sheet: Abclonal A2355
Supplementary Table S2: Histone Peptide Microarray Results - Abclonal A2355 (anti-H3K4me1) hits
Annotation	Protein/Length	Avg Signal	Avg Error
H3.1K4me1K9acK14acK18ac	H3.1(1-20)	0.806553	0.0169373
H3.1K4me1	H3.1(1-20)	0.762144	0.00891429
H3.1K4me1K9acK18ac	H3.1(1-20)	0.662542	0.0142886
H3.1K4me1K9me2	H3.1(1-15)	0.630379	0.0051236
H3.1K4me1K18ac	H3.1(1-20)	0.570791	0.0131765
H3.1K4me2K9acK14acK18ac	H3.1(1-20)	0.409281	0.0121537
H3.1R2me1K4me2	H3.1(1-20)	0.404837	0.0220191
H3.1K4me2K9acK18ac	H3.1(1-20)	0.404166	0.00531688
H3.1K4me2T6pK9acK14acK18ac	H3.1(1-20)	0.386924	0.0037005
H3.1K23me1	H3.1(15-34)	0.357723	0.00508611
H3.1R2me2sK4me2	H3.1(1-20)	0.352726	0.0199995
H3.1K4me2T6p	H3.1(1-20)	0.349941	0.00842434
H3.1R2me2aK4me2	H3.1(1-20)	0.325016	0.0272563
H3.1K4me2	H3.1(1-20)	0.307833	0.0194547
H3.1Cit2K4me2	H3.1(1-20)	0.305265	0.0105018
H3.1K4me2K9me2	H3.1(1-15)	0.24311	0.0106795
H4K5me1K8me1K12me1	H4(1-23)	0.117645	0.00508966
H3.1K9me3	H3.1(1-43)	0.0865181	0.00801762
H3.1K36me3	H3.1(1-43)	0.0777587	0.00957298
H3.3(15-41)	H3.3(15-43)	0.068283	0.0306198
H3.1K36me2	H3.1(21-44)	0.0620517	0.0278228
H2AS1pR3me2aK5ac	H2A(1-17)	0.0558698	0.0251551
H3.1K9me2K27me1	H3.1(1-32)	0.0518263	0.0148677
H3.1K9me2	H3.1(1-20)	0.0516036	0.0236417
H3.1.1(1-32)	H3.1(1-32)	0.0452888	0.0104832
H4K20me2	H4(11-27)	0.041679	0.0187557
H3.1K18ac	H3.1(1-32)	0.0387218	0.0010618
H3.1K79me3	H3.1(74-84)	0.0377783	0.0169421
H3.1K4N3	H3.1(1-20)	0.035226	0.00380885
H3.1K9me2	H3.1(1-32)	0.031819	0.0095413
H3.1K23ac	H3.1(1-32)	0.0304562	0.00205258
H2A.XS139p	H2A.X(132-142)	0.026955	0.0122347
H4K8me1	H4(1-23)	0.0262592	0.00445748
H2AK5ac	H2A(1-17)	0.0257008	0.011501
H3.1K4me3K9acS10pK14acK18ac	H3.1(1-20)	0.024891	0.0114658
H3.1R2me2aK4me3K9acK14acK18ac	H3.1(1-20)	0.018719	0.00842313
H4K5acK8me1K12ac	H4(1-23)	0.0178599	0.00860842
H3.1K18me2	H3.1(1-20)	0.0159542	0.00601235
H4K5me1K8acK12me1	H4(1-23)	0.0154949	0.00698528
H4K12me1	H4(1-23)	0.0139397	0.00591317
H3.1R2me2a	H3.1(1-20)	0.0138999	0.00703997
H3.1K9me2K14ac	H3.1(1-20)	0.0135444	0.00659375
H4K5acK12ac	H4(1-23)	0.0128582	0.00623877
H3.1K36me3	H3.1(21-44)	0.0116384	0.00538013
H3.1R2me2aK9me2	H3.1(1-20)	0.0104833	0.00365077
H3.1K9acK14acK18ac	H3.1(1-20)	0.0104435	0.00495444
H3.1(105-124)	H3.1(105-124)	0.010325	0.00466673
H3.1R17me2s	H3.1(1-22)	0.0102113	0.0065118
H3.1.1(1-25)	H3.1(1-25)	0.0101473	0.00580533
H3.1K18me1	H3.1(1-20)	0.00957451	0.00525062
H3.1K4me3K9me3	H3.1(1-20)	0.00866598	0.00743543
H3.1R8me1K9me3	H3.1(1-20)	0.00811297	0.00368743
H3.1K14ac	H3.1(1-32)	0.00737741	0.00349787
H3.1R8me2aK9me1	H3.1(1-20)	0.00671577	0.00313532
H4K20me3	H4(1-23)	0.00662899	0.00380813
H4K5me1	H4(1-23)	0.00652305	0.00433642
H3.1R17me2aK18ac	H3.1(1-25)	0.00613792	0.00499154
H3.1K36me1	H3.1(21-44)	0.00603916	0.00300361
H3.1R17me2a	H3.1(1-25)	0.00598979	0.00321241
H2AK5acK9acK13acK15ac	H2A(1-17)	0.00559957	0.00385779
H3.1K4acK14acK18ac	H3.1(1-20)	0.00500705	0.00353034
H3.1R17me2a	H3.1(1-22)	0.0037086	0.00191112
H3.1R17me1	H3.1(1-22)	0.00357006	0.00357006
H4K5acK8me1K12acK16ac	H4(1-23)	0.00351589	0.00296804
H3.3K36meT32p	H3.3(27-45)	0.00278991	0.00188414
H3.3K27me2S28p	H3.3(15-34)	0.00261724	0.00184321
H3.1R2me2aT3pK4me3	H3.1(1-20)	0.00208397	0.00147997
H4K16ac	H4(1-23)	0.00197026	0.00197026
H3.1K4me3K18ac	H3.1(1-20)	0.00168388	0.00168388
H3.1K36ac	H3.1(21-44)	0.00166413	0.00166413
H2B(1-24)	H2B(1-24)	0.00164946	0.00122522
H3.1.1(1-20)N-ac	H3.1(1-20)	0.00160488	0.00160488
H3.1R8me1K9me2	H3.1(1-20)	0.00144687	0.00144687
H3.1K4me3R8me2sK9me3	H3.1(1-20)	0.00126433	0.000853467
H3.1K4acK18ac	H3.1(1-20)	0.00124937	0.00124937
H3.1K4me3	H3.1(1-7)	0.00118532	0.000824915
H2BK15ac	H2B(1-24)	0.00117037	0.00117037
H3.1K4me3	H3.1(1-20)	0.00110124	0.00110124
H3.1R8me2a	H3.1(1-20)	0.000962985	0.000962985
H4R3me2sK5acK8acK12acK16acK20ac	H4(1-23)	0.000933359	0.000933359
H4K5acK20ac	H4(1-23)	0.000755604	0.000755604
H4K16acK20ac	H4(1-23)	0.000725978	0.000725978
H4K12acK5QK8QK16QK20Q	H4(1-23)	0.000696352	0.000696352
H3.1K18ac	H3.1(1-25)	0.000686477	0.000686477
H3.1R8me2aK9me3	H3.1(1-20)	0.000577849	0.000577849
H3.1K9me2	H3.1(1-15)	0.000538348	0.000538348
H3.3(75-94)	H3.3(75-94)	0.000419845	0.000419845
H2BK12acK15acK16acK20ac	H2B(1-24)	0.000350718	0.000350718
H3.3K23-Nle	H3.3(15-31)	0.000316301	0.000217022
H3.1K9me2K27me2	H3.1(6-30)	0.000286675	0.000227664
H3.1Cit2K4me3K9acK14acK18ac	H3.1(1-20)	0.00022234	0.00022234
H3.3K18acK23acK27acS28p	H3.3(15-34)	0.000163088	0.000163088
H3.1K79me2	H3.1(74-84)	0.000153213	0.000153213
H3.3K36me3	H3.3(27-46)	5.44601e-05	5.44601e-05
H3.1R2me1K4me3K9acK14acK18ac	H3.1(1-20)	1.49591

## Sheet: ActiveMotif 39161
Supplementary Table S2: Histone Peptide Microarray Results - Active Motif 39161 (anti-H3K9me3) hits
Annotation	Protein/Length	Avg Signal	Avg Error
H3.1K4me3K9me3	H3.1(1-20)	1	0.15851
H3.1K4acK9me3	H3.1(1-20)	0.731685	0.0282341
H3.1K4acK9me3K14acK18ac	H3.1(1-20)	0.73156	0.0831259
H3.1R8me1K9me3	H3.1(1-20)	0.731311	0.131095
H3.1T6pR8me2aK9me3	H3.1(1-20)	0.690643	0.218354
H3.1R8me2aK9me3	H3.1(1-20)	0.671317	0.0468959
H3.1K4me3R8me2sK9me3	H3.1(1-20)	0.597353	0.0370041
H3.1K4me3R8me2aK9me3	H3.1(1-20)	0.592721	0.0364935
H3.1R8me2sK9me3	H3.1(1-20)	0.555663	0.0122491
H3.1K9me3	H3.1(1-20)	0.511633	0.0702397
H3.3K18me3K36me3	H3.3(15-43)	0.427458	0.0555599
H3.3K18me3	H3.3(15-43)	0.373964	0.0177817
H3.1T6pK9me3	H3.1(1-20)	0.31544	0.00646925
H3.1K9me3S10p	H3.1(1-20)	0.141112	0.00954698
H3.1K4me3K18ac	H3.1(1-20)	0.0917523	0.0384403
H3.1T3pK4me3K9acK14acK18ac	H3.1(1-20)	0.0548446	0.024076
H3.1K4acK9acK14acK18ac	H3.1(1-20)	0.0536618	0.0347011
H3.1K36me3	H3.1(21-44)	0.0507354	0.0146926
H4(11-27)	H4(11-27)	0.0450356	0.0171638
H4K5me1	H4(1-23)	0.0405497	0.00919256
H4K5ac	H4(1-23)	0.0401856	0.0265809
H2BK5me3	H2B(1-24)	0.0390555	0.00892139
H2B(1-24)	H2B(1-24)	0.0372375	0.0127899
H3.1Cit2K4me3K9acK14acK18ac	H3.1(1-20)	0.0365402	0.00946626
H4K16acK20ac	H4(1-23)	0.0356436	0.0110873
H3.1R17me1	H3.1(1-22)	0.0324342	0.0147865
H3.3K36me3	H3.3(27-46)	0.0321073	0.00555192
H2AR3me2aK5ac	H2A(1-17)	0.0321073	0.0108214
H4K5me1K8acK12me1	H4(1-23)	0.0301679	0.00855556
H3.1K4me3K9ac	H3.1(1-20)	0.0289694	0.00730019
H3.1K4ac	H3.1(1-20)	0.0284962	0.00584008
H4K20ac	H4(1-23)	0.0281973	0.00698119
H4K20me3	H4(11-27)	0.0259872	0.0181103
H2A.Z.1K4RK7RK11R	H2A.Z.1(1-19)	0.0257319	0.00615977
H3.1R2me2sK4me3K9acK14acK18ac	H3.1(1-20)	0.0255824	0.00725177
H4K5acK12ac	H4(1-23)	0.0245614	0.00991374
H2A.Z.2K4acK7acK11ac	H2A.Z.2(1-19)	0.0245116	0.00305727
H3.1K9me2K27me1	H3.1(1-32)	0.0240415	0.00614163
H3.1K4me3K9me2	H3.1(1-15)	0.0228181	0.00201747
H4K12acK5QK8QK16QK20Q	H4(1-23)	0.0220212	0.00499066
H3.3K18acK23acK27ac	H3.3(15-34)	0.0217006	0.00690615
H3.1R17me2s	H3.1(1-22)	0.0214017	0.0103887
H3.1K4me3T6p	H3.1(1-20)	0.0204273	0.0075699
H3.3(15-41)	H3.3(15-43)	0.0201814	0.00658905
H3.1K4me3K9acK18ac	H3.1(1-20)	0.0191572	0.00403493
H3.1K56me3	H3.1(52-61)	0.0185191	0.0083065
H3.3K36me3	H3.3(15-43)	0.0181112	0.00449294
H3.1K9me2	H3.1(1-32)	0.0172676	0.00581411
H3.1.1(1-20)N-ac	H3.1(1-20)	0.0172178	0.00452191
H3.1K4me3K9acK14ac	H3.1(1-20)	0.0171151	0.00468687
H3.3K27me3	H3.3(15-34)	0.0168941	0.006946
H2BK16ac	H2B(1-24)	0.0168162	0.00568369
H3.1K14ac	H3.1(1-20)	0.0166264	0.00783562
H3.1.1(1-25)	H3.1(1-25)	0.0161719	0.00527645
H4R3me1K5acK8acK12acK16acK20ac	H4(1-23)	0.0157548	0.00724614
H4K5acK8me1K12ac	H4(1-23)	0.0154465	0.00469482
H4K5butK8butK12but	H4(1-23)	0.0151446	0.00607711
H3.1.1(15-34)	H3.1(15-34)	0.0150824	0.00701091
H3.1K4me3K9acS10pK14acK18ac	H3.1(1-20)	0.0138776	0.00450044
H3.1K4me3K14acK18ac	H3.1(1-20)	0.0136036	0.00264144
H3.1K23me3	H3.1(15-34)	0.0135538	0.00542478
H3.1K4me3K9acS10p	H3.1(1-20)	0.0134324	0.00465932
H4K12ac	H4(1-23)	0.013364	0.0064685
H4K20me2	H4(11-27)	0.0132146	0.00623347
H3.1K36me2	H3.1(21-44)	0.012732	0.0058303
H3.1R2me2aK4me3	H3.1(1-20)	0.012539	0.00553525
H2BK15ac	H2B(1-24)	0.0125359	0.0044327
H3.1R8me2a	H3.1(1-20)	0.0120939	0.00708184
H3.1K27acK36me3	H3.1(21-44)	0.0120659	0.00678194
H3.3S31pK36me3	H3.3(27-46)	0.0118947	0.0060197
H3.3R26me2a	H3.3(15-34)	0.0115397	0.00390888
H3.1R2me2aK4me3K9acS10pK14acK18ac	H3.1(1-20)	0.0110448	0.00435306
H3.1K4acK9acK18ac	H3.1(1-20)	0.0109981	0.00514704
H3.1K27acK36me1	H3.1(21-44)	0.0109732	0.00494469
H3.1R2me2aK4me3K9acK14acK18ac	H3.1(1-20)	0.010914	0.00169994
H3.1R2me2sK4me3	H3.1(1-20)	0.0103506	0.00628024
H4K5acK8acK16ac	H4(1-23)	0.00992726	0.00466777
H3.1K4me3	H3.1(1-20)	0.00989607	0.00415948
H2BK12acK15acK16acK20ac	H2B(1-24)	0.00985255	0.00460394
H3.1K27acK36me2	H3.1(21-44)	0.0098494	0.00441586
H3.1K4me3K14ac	H3.1(1-20)	0.00979331	0.00228368
H3.1K36ac	H3.1(21-44)	0.00945722	0.00611528
H3.1K4me2K9acK18ac	H3.1(1-20)	0.00945408	0.00504715
H2AS1pK5ac	H2A(1-17)	0.00930466	0.00467119
H3.1K9me2K14ac	H3.1(1-20)	0.00927975	0.00447722
H3.1Cit2K4me3	H3.1(1-20)	0.00924542	0.00310715
H4K12acK20ac	H4(1-23)	0.00915523	0.00409459
H3.1.1(21-44)	H3.1(21-44)	0.00905562	0.00445335
H3.3K27me2S28p	H3.3(15-34)	0.00902129	0.00196034
H3.1T3pK4me3	H3.1(1-20)	0.00853264	0.00391836
H3.1R17me2a	H3.1(1-22)	0.00818398	0.00451195
H3.1K23ac	H3.1(1-32)	0.00810927	0.00506179
H3.1R2me2aK4me3S10p	H3.1(1-20)	0.00795356	0.00344819
H3.1K4AK9me2	H3.1(1-15)	0.00788513	0.00357878
H3.1R17me2aK18ac	H3.1(1-25)	0.00772942	0.00292527
H3.1R2me1K4me3K9acK14acK18ac	H3.1(1-20)	0.00691074	0.00236669
H3.3K23ac	H3.3(15-34)	0.0064407	0.00304353
H3.1R8me2aK9me2	H3.1(1-20)	0.00639089	0.00294033
H3.3S28p	H3.3(15-34)	0.00636599	0.00348887
yH2AS121p	yeast(S.c.)H2A(112-129)	0.00604224	0.00272275
H2BK20ac	H2B(1-24)	0.00594576	0.00416646
H3.1.1(74-84)N-ac	H3.1(74-84)	0.00594262	0.00284543
H3.1K18me3	H3.1(1-20)	0.00586163	0.00203301
yH2A(112-129)	yeast(S.c.)H2A(112-129)	0.00566868	0.00258482
H4R3me2aK5acK8acK12acK16acK20ac	H4(1-23)	0.00559711	0.00478636
H4K12acK16acK20me1	H4(11-27)	0.00544454	0.00291433
H3.1R8me2aK9me1	H3.1(1-20)	0.00541964	0.00255129
H3.1(105-124)	H3.1(105-124)	0.00534493	0.00241582
H4K5proK8proK12pro	H4(1-23)	0.00532317	0.00269267
H2AK5acK9acK13acK15ac	H2A(1-17)	0.00524531	0.00250365
H3.1K4me1K9acK14acK18ac	H3.1(1-20)	0.00517374	0.00342246
H3.1K4me3T6pK9acK14acK18ac	H3.1(1-20)	0.00516432	0.00214925
H3.3K18acK23acK27acS28p	H3.3(15-34)	0.00494646	0.00344926
H3.1R17me2a	H3.1(1-25)	0.00484685	0.00219521
H3.1K4me3K9acK14acK18ac	H3.1(1-20)	0.0048188	0.00174108
H4K5me1K8acK12acK16ac	H4(1-23)	0.00480018	0.00308026
H4K5me1K8me1K12me1	H4(1-23)	0.00462271	0.00281094
H3.1K23me1	H3.1(15-34)	0.00444838	0.00212551
H3.1K4me1K9me2	H3.1(1-15)	0.00439858	0.00225908
H2BK5me1	H2B(1-24)	0.00434563	0.00240136
H4K12acK16ac	H4(1-23)	0.00427406	0.00215358
H3.1K14me2	H3.1(1-20)	0.00407483	0.00191213
H3.3K23-Nle	H3.3(15-31)	0.00397521	0.0026251
H4K12acK16acK20me3	H4(11-27)	0.00391912	0.00141248
H3.1Cit2K4acK9acK14acK18ac	H3.1(1-20)	0.00387559	0.00221604
H4K8acK16ac	H4(1-23)	0.00375107	0.00221997
H3.1R2me2a	H3.1(1-20)	0.0036795	0.0024076
H3.1K18-Nle	H3.1(11-26)	0.00362655	0.00177199
H3.1R8me2sK9me1	H3.1(1-20)	0.00357675	0.0017451
H3.1.1(74-84)	H3.1(74-84)	0.00335261	0.00159925
H3.1K9me2	H3.1(1-15)	0.00330594	0.00220933
H4K8acK20ac	H4(1-23)	0.00320319	0.00148506
H2AS1pCit3K5ac	H2A(1-17)	0.00320004	0.0013193
H3.3R26me2aK27me3	H3.3(15-34)	0.00320004	0.00109759
H3.3(75-94)	H3.3(75-94)	0.00288258	0.00184904
H3.3K27ac	H3.3(15-34)	0.00285453	0.0013723
H3.1K18ac	H3.1(1-25)	0.0026553	0.0014649
H3.1K27ac	H3.1(15-34)	0.00258059	0.00139326
H4K20me3	H4(1-23)	0.00248254	0.00115122
H3.1K79me1	H3.1(74-84)	0.00248097	0.0011875
H3.1T6pK9acK14acK18ac	H3.1(1-20)	0.0024094	0.00158712
H3.1Cit2	H3.1(1-20)	0.00240312	0.00108806
H3.3K27acS28p	H3.3(15-34)	0.00233783	0.00233783
H3.1(1-20)	H3.1(1-20)	0.00233469	0.00154747
H3.1K4me3	H3.1(1-7)	0.00233155	0.00136282
H3.3K36meT32p	H3.3(27-45)	0.00230979	0.0012416
H3.1K4me2	H3.1(1-20)	0.00196113	0.00143103
H3.1K36me3	H3.1(1-43)	0.00190818	0.00141155
H4S1pR3me1	H4(1-23)	0.00166228	0.00107252
H3.1K36me1	H3.1(21-44)	0.00164052	0.00164052
H3.1.1(1-43)	H3.1(1-43)	0.00148795	0.00101708
H3.1K9acK14acK18ac	H3.1(1-20)	0.00143815	0.00112138
H3.1T3p	H3.1(1-20)	0.00138834	0.000918657
H3.3T32p	H3.3(27-45)	0.00135255	0.00113547
H3.1K4me2K9me2	H3.1(1-15)	0.00129186	0.00129186
H4K5acK8me1K12acK16ac	H4(1-23)	0.00121401	0.000773842
H3.1K9me2	H3.1(1-20)	0.00118596	0.000531781
H4K8ac	H4(1-23)	0.00116734	0.00116734
H3.1R8me1K9me2	H3.1(1-20)	0.00114244	0.00114244
H4K12me1	H4(1-23)	0.00111754	0.00111754
H2BK12ac	H2B(1-24)	0.000968113	0.000968113
H3.1K4me2T6p	H3.1(1-20)	0.000964971	0.000625061
H3.1K4me1K9acK18ac	H3.1(1-20)	0.000890259	0.00056437
H3.1R2me2aK4me2	H3.1(1-20)	0.000840451	0.000553497
H4K5acK8acK12me1K16ac	H4(1-23)	0.000815547	0.000524738
H3.3K27me3S28p	H3.3(15-34)	0.000793785	0.000793785
H3.1R2me1K4me2	H3.1(1-20)	0.000793785	0.000793785
H3.1K4acK14ac	H3.1(1-20)	0.000793785	0.000793785
H4R3me2aK5ac	H4(1-23)	0.000787501	0.000522855
H2A.Z.1K4acK7acK11ac	H2A.Z.1(1-19)	0.000787501	0.00037338
H3.3(15-34)	H3.3(15-34)	0.000787501	0.00055864
H4S1pR3me2s	H4(1-23)	0.000768881	0.000768881
H4K8me1	H4(1-23)	0.000715931	0.00050005
H3.1T11p	H3.1(1-20)	0.000687885	0.000340547
H3.1K9me2K27me2	H3.1(6-30)	0.000669265	0.000669265
H4K8acK12ac	H4(1-23)	0.000644361	0.000644361
H3.1K9acK18ac	H3.1(1-20)	0.000644361	0.000644361
H3.1K4me3S10p	H3.1(1-20)	0.000619457	0.000619457
H4K5acK20ac	H4(1-23)	0.000594553	0.000594553
H3.1T6p	H3.1(1-20)	0.000594553	0.000594553
H3.3K36me1	H3.3(27-45)	0.000594553	0.000594553
H3.1K14ac	H3.1(1-32)	0.000569649	0.000569649
H3.1.1(52-61)	H3.1(52-61)	0.000519841	0.000519841
H4(1-23)	H4(1-23)	0.0005167	0.000436485
H2A.X(1-17)	H2A.X(1-17)	0.000491796	0.000366002
H3.1.1(30-49)	H3.1(30-49)	0.000470034	0.000470034
H3.1R2me2aK4acK9acK14acK18ac	H3.1(1-20)	0.000470034	0.000470034
H2AS1pR3me2aK5ac	H2A(1-17)	0.000345514	0.000345514
H3.1K9ac	H3.1(1-20)	0.000345514	0.000345514
H4K5acK16ac	H4(1-23)	0.000295706	0.000295706
H3.1R8me2s	H3.1(1-20)	0.00026766	0.000216543
H3.1T3p	H3.1(1-20)	0.000245898	0.000245898
H4R3me2sK5acK8acK12acK16acK20ac	H4(1-23)	0.000245898	0.000245898
H2A.Z.1K4acK7acK11acN-ac	H2A.Z.1(1-19)	0.000220994	0.000220994
H3.1.1(120-135)	H3.1(120-135)	0.000220994	0.000220994
H3.1K9me1	H3.1(1-20)	0.000220994	0.000220994
H3.1R2me2aT3pK4me3K9acK14acK18ac	H3.1(1-20)	0.00019609	0.00019609
H3.1K4acK18ac	H3.1(1-20)	0.00019609	0.00019609
H4K20me1	H4(11-27)	7.157e-05	7.157e-05
H3.1Cit2K4me2	H3.1(1-20)	2.17621e-05	2.1762077157516E-
